# Supplementary material for: Bis(μ-2-methyl-8-oxidoquinolin-1-ium-κ2 O:O)bis­[(acetato-κ2 O,O′)(2-methyl-8-oxidoquinolin-1-ium-κO)bis­(nitrato-κ2 O,O′)lanthanum(III)]
Source: Acta Crystallogr Sect E Struct Rep Online. 2010 Jan 16;66(Pt 2):m163. doi: 10.1107/S1600536809055743 (PMC2979887; doi:10.1107/S1600536809055743)
Supplement: Supplementary file 1 [file e-66-0m163-sup1.cif]

##############################################################################
###                                                                        ###
###        Electronic paper (Acta Crystallographica Section E)             ###
###                                                                        ###
##############################################################################
#                                                                            #
# This CIF contains the data in a paper accepted for publication in Acta     #
# Crystallographica Section E. It conforms to the requirements of Notes      #
# for Authors for Section E, and has been peer reviewed under the auspices   #
# of the IUCr Commission on Journals.                                        #
#                                                                            #
# Full details of the Crystallographic Information File format               #
# are given in the paper "The Crystallographic Information File (CIF):       #
# a New Standard Archive File for Crystallography" by S. R. Hall, F. H.      #
# Allen and I. D. Brown [Acta Cryst. (1991), A47, 655-685].                  #
#                                                                            #
# The current version of the core CIF dictionary is obtainable from          #
# ftp://ftp.iucr.org/pub/cif_core.dic. The current version number is 2.4.    #
#                                                                            #
# Software is freely available for graphical display of the structure(s) in  #
# this CIF.  For information consult the CIF home page http://www.iucr.org/  #
# cif/home.html                                                              #
#                                                                            #
# This file may be used for bona fide research purposes within the           #
# scientific community so long as proper attribution is given to the journal # 
# article from which it was obtained.                                        #
#                                                                            #
##############################################################################
                                             
data_global
_audit_creation_method     SHELXL-97
_journal_date_recd_electronic     2009-12-17
_journal_date_accepted     2009-12-30
_journal_name_full     'Acta Crystallographica, Section E'
_journal_year     2010
_journal_volume     66
_journal_issue      2
_journal_page_first     m163
_journal_page_last     m163
_journal_paper_category     QM
_journal_coeditor_code     BT5149
_publ_contact_author
;
     Dr. Seik Weng Ng
     Department of Chemistry
     University of Malaya
     50603 Kuala Lumpur
     Malaysia
;
_publ_contact_author_email     seikweng@um.edu.my
_publ_contact_author_fax     '03 7967 4193'
_publ_contact_author_phone     '03 7967 6778'
_publ_section_title
;\
Bis(\m-2-methyl-8-oxidoquinolin-1-ium-\k^2^<i>O</i>:<i>O</i>)bis[(acetato-\
\k^2^<i>O</i>,<i>O</i>')(2-methyl-8-oxidoquinolin-1-ium-\k<i>O</i>)\
bis(nitrato-\k^2^<i>O</i>,<i>O</i>')lanthanum(III)]
;
loop_
    _publ_author_name
    _publ_author_address
    'Fazaeli, Yousef'
;
Department of Chemistry
General Campus
Shahid Beheshti University
Tehran 1983963113
Iran
;
    'Amini, Mostafa M.'
;
Department of Chemistry
General Campus
Shahid Beheshti University
Tehran 1983963113
Iran
;
    'Ng, Seik Weng'
;
Department of Chemistry
University of Malaya
50603 Kuala Lumpur
Malaysia
;
_publ_section_synopsis     .
data_I
_audit_creation_method     SHELXL-97
_chemical_name_systematic
;
Bis(\m-2-methyl-8-oxidoquinolin-1-ium-\k^2^<i>O</i>:<i>O</i>)bis[(acetato-
\k^2^<i>O</i>,<i>O</i>')(2-methyl-8-oxidoquinolin-1-ium-
\k<i>O</i>)bis(nitrato-\k^2^<i>O</i>,<i>O</i>')lanthanum(III)]
;
_chemical_name_common     ?
_chemical_formula_moiety     'C44 H42 La2 N8 O20'
_chemical_formula_sum     'C44 H42 La2 N8 O20'
_chemical_formula_iupac     '[La2 (C10 H9 N O)4 (C2 H3 O2)2 (N O3)4]'
_chemical_formula_weight     1280.68
_chemical_melting_point     ?
_symmetry_cell_setting     Monoclinic
_symmetry_space_group_name_H-M     'P 21/n'
_symmetry_space_group_name_Hall     '-P 2yn'
loop_
    _symmetry_equiv_pos_as_xyz
    'x, y, z'
    'x+1/2, -y+1/2, z+1/2'
    '-x, -y, -z'
    '-x-1/2, y-1/2, -z-1/2'
_cell_length_a     11.3686(8)
_cell_length_b     17.5807(12)
_cell_length_c     13.0265(10)
_cell_angle_alpha     90.00
_cell_angle_beta     104.8200(10)
_cell_angle_gamma     90.00
_cell_volume     2517.0(3)
_cell_formula_units_Z     2
_cell_measurement_reflns_used     7894
_cell_measurement_theta_min     2.2
_cell_measurement_theta_max     27.8
_cell_measurement_temperature     295(2)
_exptl_crystal_description     Block
_exptl_crystal_colour     Orange
_exptl_crystal_size_max     0.35
_exptl_crystal_size_mid     0.15
_exptl_crystal_size_min     0.05
_exptl_crystal_density_diffrn     1.690
_exptl_crystal_density_meas     ?
_exptl_crystal_density_method     'not measured'
_exptl_crystal_F_000     1272
_exptl_absorpt_coefficient_mu     1.759
_exptl_absorpt_correction_type     Multi-scan
_exptl_absorpt_process_details     '(SADABS; Sheldrick, 1996)'
_exptl_absorpt_correction_T_min     0.5780
_exptl_absorpt_correction_T_max     0.9172
_diffrn_ambient_temperature     295(2)
_diffrn_radiation_type     MoK\a
_diffrn_radiation_wavelength     0.71073
_diffrn_radiation_source     'fine-focus sealed tube'
_diffrn_radiation_monochromator     graphite
_diffrn_measurement_device_type     'Bruker SMART APEX diffractometer'
_diffrn_measurement_method     '\w scans'
_diffrn_detector_area_resol_mean     ?
_diffrn_reflns_number     15685
_diffrn_reflns_av_R_equivalents     0.0300
_diffrn_reflns_av_sigmaI/netI     0.0373
_diffrn_reflns_theta_min     1.99
_diffrn_reflns_theta_max     27.50
_diffrn_reflns_theta_full     27.50
_diffrn_measured_fraction_theta_max     0.998
_diffrn_measured_fraction_theta_full     0.998
_diffrn_reflns_limit_h_min     -14
_diffrn_reflns_limit_h_max     12
_diffrn_reflns_limit_k_min     -17
_diffrn_reflns_limit_k_max     22
_diffrn_reflns_limit_l_min     -16
_diffrn_reflns_limit_l_max     16
_diffrn_standards_number     0
_diffrn_standards_interval_count     0
_diffrn_standards_interval_time     0
_diffrn_standards_decay_%     0
_reflns_number_total     5769
_reflns_number_gt     4544
_reflns_threshold_expression     I>2\s(I)
_refine_ls_structure_factor_coef     Fsqd
_refine_ls_matrix_type     full
_refine_ls_R_factor_all     0.0487
_refine_ls_R_factor_gt     0.0324
_refine_ls_wR_factor_gt     0.0840
_refine_ls_wR_factor_ref     0.1122
_refine_ls_goodness_of_fit_ref     1.107
_refine_ls_restrained_S_all     1.114
_refine_ls_number_reflns     5769
_refine_ls_number_parameters     358
_refine_ls_number_restraints     58
_refine_ls_hydrogen_treatment     mixed
_refine_ls_weighting_scheme     calc
_refine_ls_weighting_details
         'calc w=1/[\s^2^(Fo^2^)+(0.0493P)^2^+4.7409P] where P=(Fo^2^+2Fc^2^)/3'
_atom_sites_solution_hydrogens     geom
_atom_sites_solution_primary     direct
_atom_sites_solution_secondary     difmap
_refine_ls_shift/su_max     0.001
_refine_ls_shift/su_mean     0.001
_refine_diff_density_max     0.836
_refine_diff_density_min     -0.765
_refine_ls_extinction_method     none
_refine_ls_extinction_coef     ?
loop_
    _atom_type_symbol
    _atom_type_description
    _atom_type_scat_dispersion_real
    _atom_type_scat_dispersion_imag
    _atom_type_scat_source
    'C' 'C' 0.0033 0.0016
                         'International Tables Vol C Tables 4.2.6.8 and 6.1.1.4'
    'H' 'H' 0.0000 0.0000
                         'International Tables Vol C Tables 4.2.6.8 and 6.1.1.4'
    'N' 'N' 0.0061 0.0033
                         'International Tables Vol C Tables 4.2.6.8 and 6.1.1.4'
    'O' 'O' 0.0106 0.0060
                         'International Tables Vol C Tables 4.2.6.8 and 6.1.1.4'
    'La' 'La' -0.2871 2.4523
                         'International Tables Vol C Tables 4.2.6.8 and 6.1.1.4'
_computing_data_collection     'APEX2 (Bruker, 2008)'
_computing_cell_refinement     'SAINT (Bruker, 2008)'
_computing_data_reduction     'SAINT (Bruker, 2008)'
_computing_structure_solution     'SHELXS97 (Sheldrick, 2008)'
_computing_structure_refinement     'SHELXL97 (Sheldrick, 2008)'
_computing_molecular_graphics     'X-SEED (Barbour, 2001)'
_computing_publication_material     'publCIF (Westrip, 2010)'
loop_
    _atom_site_type_symbol
    _atom_site_label
    _atom_site_fract_x
    _atom_site_fract_y
    _atom_site_fract_z
    _atom_site_U_iso_or_equiv
    _atom_site_adp_type
    _atom_site_calc_flag
    _atom_site_refinement_flags
    _atom_site_occupancy
    _atom_site_disorder_assembly
    _atom_site_disorder_group
    La La1 0.59038(2) 0.543193(14) 0.648779(18) 0.02973(9) Uani d . 1 . .
    O O1 0.4836(3) 0.53330(19) 0.7782(3) 0.0433(8) Uani d . 1 A .
    O O2 0.5705(3) 0.54741(16) 0.4544(2) 0.0298(6) Uani d . 1 . .
    O O3 0.6618(3) 0.4169(2) 0.7427(3) 0.0490(9) Uani d . 1 A .
    O O4 0.7505(3) 0.44741(19) 0.6178(3) 0.0466(9) Uani d . 1 A .
    O O5 0.3958(7) 0.6311(4) 0.5777(6) 0.0566(18) Uani d PDU 0.80(3) A 1
    O O5' 0.420(3) 0.6466(19) 0.570(2) 0.057 Uiso d PD 0.20(3) A 2
    O O6 0.5573(5) 0.6913(4) 0.6548(12) 0.085(3) Uani d PDU 0.80(3) A 1
    O O6' 0.567(2) 0.677(2) 0.704(3) 0.085 Uiso d PD 0.20(3) A 2
    O O7 0.3882(10) 0.7522(4) 0.6030(10) 0.103(3) Uani d PDU 0.80(3) A 1
    O O7' 0.428(4) 0.7585(17) 0.638(4) 0.103 Uiso d PD 0.20(3) A 2
    O O8 0.7936(4) 0.6159(2) 0.6401(3) 0.0556(10) Uani d . 1 A .
    O O9 0.7741(4) 0.5927(3) 0.7967(3) 0.0620(11) Uani d . 1 A .
    O O10 0.9344(4) 0.6514(3) 0.7766(4) 0.0782(14) Uani d . 1 A .
    N N1 0.5090(4) 0.4012(2) 0.8897(3) 0.0398(9) Uani d D 1 . .
    N N2 0.7810(3) 0.4997(2) 0.4128(3) 0.0360(9) Uani d D 1 . .
    N N3 0.4457(7) 0.6920(3) 0.6115(6) 0.0563(18) Uani d PDU 0.80(3) A 1
    N N3' 0.472(3) 0.6941(14) 0.638(2) 0.056 Uiso d PD 0.20(3) A 2
    N N4 0.8361(4) 0.6214(3) 0.7390(4) 0.0470(10) Uani d . 1 . .
    C C1 0.4074(4) 0.5195(3) 0.8361(3) 0.0363(10) Uani d . 1 . .
    C C2 0.3143(5) 0.5680(3) 0.8457(4) 0.0474(12) Uani d . 1 A .
    H H2A 0.3038 0.6140 0.8093 0.057 Uiso calc R 1 . .
    C C3 0.2355(5) 0.5488(4) 0.9092(4) 0.0597(16) Uani d . 1 . .
    H H3 0.1734 0.5822 0.9129 0.072 Uiso calc R 1 A .
    C C4 0.2472(6) 0.4829(4) 0.9653(5) 0.0618(16) Uani d . 1 A .
    H H4 0.1944 0.4721 1.0074 0.074 Uiso calc R 1 . .
    C C5 0.3394(5) 0.4310(3) 0.9597(4) 0.0494(13) Uani d . 1 . .
    C C6 0.4183(5) 0.4505(3) 0.8952(4) 0.0384(11) Uani d . 1 A .
    C C7 0.3617(6) 0.3623(4) 1.0154(4) 0.0602(16) Uani d . 1 A .
    H H7 0.3124 0.3482 1.0593 0.072 Uiso calc R 1 . .
    C C8 0.4531(7) 0.3161(3) 1.0068(4) 0.0597(17) Uani d . 1 . .
    H H8 0.4652 0.2703 1.0439 0.072 Uiso calc R 1 A .
    C C9 0.5307(6) 0.3360(3) 0.9425(4) 0.0503(13) Uani d . 1 A .
    C C10 0.6331(7) 0.2879(4) 0.9293(5) 0.0681(18) Uani d . 1 . .
    H H10A 0.6972 0.3198 0.9180 0.102 Uiso calc R 1 A .
    H H10B 0.6053 0.2549 0.8692 0.102 Uiso calc R 1 . .
    H H10C 0.6632 0.2579 0.9920 0.102 Uiso calc R 1 . .
    C C11 0.6280(4) 0.5961(3) 0.4055(3) 0.0302(9) Uani d . 1 . .
    C C12 0.5900(4) 0.6680(3) 0.3746(4) 0.0396(11) Uani d . 1 A .
    H H12 0.5207 0.6872 0.3908 0.048 Uiso calc R 1 . .
    C C13 0.6541(5) 0.7138(3) 0.3183(4) 0.0509(13) Uani d . 1 . .
    H H13 0.6259 0.7628 0.2994 0.061 Uiso calc R 1 A .
    C C14 0.7547(5) 0.6897(3) 0.2905(4) 0.0512(13) Uani d . 1 A .
    H H14 0.7932 0.7208 0.2513 0.061 Uiso calc R 1 . .
    C C15 0.7998(4) 0.6162(3) 0.3222(4) 0.0410(11) Uani d . 1 . .
    C C16 0.7377(4) 0.5703(3) 0.3809(3) 0.0326(9) Uani d . 1 A .
    C C17 0.9041(5) 0.5839(4) 0.2988(5) 0.0527(14) Uani d . 1 A .
    H H17 0.9478 0.6121 0.2607 0.063 Uiso calc R 1 . .
    C C18 0.9410(5) 0.5128(4) 0.3310(5) 0.0586(16) Uani d . 1 . .
    H H18 1.0094 0.4927 0.3141 0.070 Uiso calc R 1 A .
    C C19 0.8779(4) 0.4684(3) 0.3897(4) 0.0443(12) Uani d . 1 A .
    C C20 0.9120(5) 0.3891(3) 0.4264(5) 0.0587(15) Uani d . 1 . .
    H H20A 0.8942 0.3810 0.4937 0.088 Uiso calc R 1 A .
    H H20B 0.9974 0.3816 0.4337 0.088 Uiso calc R 1 . .
    H H20C 0.8664 0.3537 0.3754 0.088 Uiso calc R 1 . .
    C C21 0.7278(4) 0.3996(3) 0.6821(4) 0.0436(11) Uani d . 1 A .
    C C22 0.7752(6) 0.3200(4) 0.6835(6) 0.074(2) Uani d . 1 . .
    H H22A 0.8254 0.3085 0.7529 0.110 Uiso calc R 1 A .
    H H22B 0.8225 0.3155 0.6323 0.110 Uiso calc R 1 . .
    H H22C 0.7082 0.2851 0.6659 0.110 Uiso calc R 1 . .
    H H1 0.552(4) 0.410(3) 0.845(3) 0.043(14) Uiso d D 1 . .
    H H2 0.748(4) 0.472(2) 0.452(3) 0.042(15) Uiso d D 1 . .
loop_
    _atom_site_aniso_label
    _atom_site_aniso_U_11
    _atom_site_aniso_U_22
    _atom_site_aniso_U_33
    _atom_site_aniso_U_12
    _atom_site_aniso_U_13
    _atom_site_aniso_U_23
    La1 0.03124(15) 0.03346(15) 0.02601(13) -0.00429(11) 0.01007(9) -0.00058(10)
    O1 0.055(2) 0.046(2) 0.0370(17) -0.0002(16) 0.0253(16) 0.0023(14)
    O2 0.0299(15) 0.0332(16) 0.0284(14) -0.0021(12) 0.0112(12) 0.0018(12)
    O3 0.053(2) 0.051(2) 0.047(2) 0.0087(18) 0.0209(17) 0.0113(17)
    O4 0.050(2) 0.041(2) 0.054(2) 0.0048(16) 0.0236(17) 0.0087(16)
    O5 0.052(3) 0.039(3) 0.076(3) -0.006(2) 0.011(3) -0.003(3)
    O6 0.073(4) 0.033(3) 0.127(7) -0.005(3) -0.013(4) -0.011(3)
    O7 0.116(6) 0.073(4) 0.119(6) 0.053(4) 0.026(5) -0.015(4)
    O8 0.061(2) 0.065(3) 0.044(2) -0.026(2) 0.0209(18) -0.0052(18)
    O9 0.055(2) 0.093(3) 0.0380(19) -0.027(2) 0.0114(17) 0.002(2)
    O10 0.045(2) 0.105(4) 0.081(3) -0.033(2) 0.010(2) -0.011(3)
    N1 0.053(3) 0.039(2) 0.0288(19) -0.0081(19) 0.0135(18) -0.0017(16)
    N2 0.034(2) 0.045(2) 0.0330(19) -0.0017(18) 0.0151(16) -0.0014(17)
    N3 0.062(4) 0.055(4) 0.053(4) 0.019(3) 0.019(3) -0.006(3)
    N4 0.039(2) 0.051(3) 0.050(2) -0.011(2) 0.0106(19) -0.008(2)
    C1 0.043(3) 0.041(3) 0.026(2) -0.008(2) 0.0112(19) -0.0061(18)
    C2 0.057(3) 0.052(3) 0.035(2) 0.001(3) 0.016(2) -0.002(2)
    C3 0.043(3) 0.096(5) 0.043(3) 0.000(3) 0.017(2) -0.010(3)
    C4 0.059(4) 0.089(5) 0.047(3) -0.020(3) 0.030(3) -0.006(3)
    C5 0.054(3) 0.065(4) 0.031(2) -0.021(3) 0.014(2) -0.006(2)
    C6 0.048(3) 0.042(3) 0.026(2) -0.013(2) 0.0116(19) -0.0040(19)
    C7 0.083(4) 0.064(4) 0.042(3) -0.025(3) 0.032(3) -0.002(3)
    C8 0.104(5) 0.035(3) 0.044(3) -0.033(3) 0.026(3) -0.002(2)
    C9 0.077(4) 0.039(3) 0.035(2) -0.009(3) 0.014(2) -0.002(2)
    C10 0.101(5) 0.054(4) 0.050(3) 0.007(4) 0.021(3) 0.008(3)
    C11 0.027(2) 0.039(2) 0.0233(18) -0.0047(18) 0.0037(16) 0.0001(17)
    C12 0.038(3) 0.038(3) 0.044(3) 0.000(2) 0.012(2) 0.002(2)
    C13 0.052(3) 0.047(3) 0.052(3) -0.011(3) 0.010(2) 0.003(2)
    C14 0.060(3) 0.053(3) 0.043(3) -0.014(3) 0.017(2) 0.013(2)
    C15 0.032(2) 0.061(3) 0.030(2) -0.014(2) 0.0090(18) -0.006(2)
    C16 0.029(2) 0.043(3) 0.0243(19) -0.0067(19) 0.0034(16) -0.0024(18)
    C17 0.045(3) 0.065(4) 0.054(3) -0.019(3) 0.023(2) -0.007(3)
    C18 0.039(3) 0.079(4) 0.069(4) -0.007(3) 0.035(3) -0.020(3)
    C19 0.033(2) 0.057(3) 0.042(3) 0.001(2) 0.008(2) -0.013(2)
    C20 0.050(3) 0.064(4) 0.062(4) 0.012(3) 0.013(3) -0.010(3)
    C21 0.035(3) 0.045(3) 0.049(3) 0.004(2) 0.008(2) 0.011(2)
    C22 0.075(4) 0.049(4) 0.105(6) 0.025(3) 0.038(4) 0.019(4)
_geom_special_details
;
All e.s.d.'s (except the e.s.d. in the dihedral angle between two l.s. planes)
are estimated using the full covariance matrix. The cell e.s.d.'s are taken
into account individually in the estimation of e.s.d.'s in distances, angles
and torsion angles; correlations between e.s.d.'s in cell parameters are only
used when they are defined by crystal symmetry. An approximate (isotropic)
treatment of cell e.s.d.'s is used for estimating e.s.d.'s involving l.s.
planes.
;
loop_
    _geom_bond_atom_site_label_1
    _geom_bond_atom_site_label_2
    _geom_bond_site_symmetry_2
    _geom_bond_distance
    _geom_bond_publ_flag
    La1 O1 . 2.322(3) ?
    La1 O2 . 2.485(3) ?
    La1 O6' . 2.49(3) ?
    La1 O2 3_666 2.536(3) ?
    La1 O3 . 2.564(4) ?
    La1 O4 . 2.586(3) ?
    La1 O9 . 2.603(4) ?
    La1 O5' . 2.66(3) ?
    La1 O6 . 2.635(6) ?
    La1 O5 . 2.663(7) ?
    La1 O8 . 2.668(4) ?
    La1 C21 . 2.942(5) ?
    O1 C1 . 1.309(5) ?
    O2 C11 . 1.334(5) ?
    O2 La1 3_666 2.536(3) ?
    O3 C21 . 1.257(6) ?
    O4 C21 . 1.260(6) ?
    O5 N3 . 1.239(6) ?
    O5' N3' . 1.241(7) ?
    O6 N3 . 1.250(6) ?
    O6' N3' . 1.241(7) ?
    O7 N3 . 1.233(5) ?
    O7' N3' . 1.240(7) ?
    O8 N4 . 1.258(6) ?
    O9 N4 . 1.260(5) ?
    O10 N4 . 1.219(5) ?
    N1 C9 . 1.327(7) ?
    N1 C6 . 1.362(7) ?
    N1 H1 . 0.859(10) ?
    N2 C19 . 1.333(6) ?
    N2 C16 . 1.362(6) ?
    N2 H2 . 0.861(10) ?
    C1 C2 . 1.389(7) ?
    C1 C6 . 1.426(7) ?
    C2 C3 . 1.408(8) ?
    C2 H2A . 0.9300 ?
    C3 C4 . 1.358(9) ?
    C3 H3 . 0.9300 ?
    C4 C5 . 1.405(9) ?
    C4 H4 . 0.9300 ?
    C5 C7 . 1.399(8) ?
    C5 C6 . 1.418(7) ?
    C7 C8 . 1.346(9) ?
    C7 H7 . 0.9300 ?
    C8 C9 . 1.408(8) ?
    C8 H8 . 0.9300 ?
    C9 C10 . 1.484(9) ?
    C10 H10A . 0.9600 ?
    C10 H10B . 0.9600 ?
    C10 H10C . 0.9600 ?
    C11 C12 . 1.363(6) ?
    C11 C16 . 1.438(6) ?
    C12 C13 . 1.410(7) ?
    C12 H12 . 0.9300 ?
    C13 C14 . 1.353(8) ?
    C13 H13 . 0.9300 ?
    C14 C15 . 1.412(8) ?
    C14 H14 . 0.9300 ?
    C15 C17 . 1.416(7) ?
    C15 C16 . 1.417(6) ?
    C17 C18 . 1.351(9) ?
    C17 H17 . 0.9300 ?
    C18 C19 . 1.410(8) ?
    C18 H18 . 0.9300 ?
    C19 C20 . 1.492(8) ?
    C20 H20A . 0.9600 ?
    C20 H20B . 0.9600 ?
    C20 H20C . 0.9600 ?
    C21 C22 . 1.498(8) ?
    C22 H22A . 0.9600 ?
    C22 H22B . 0.9600 ?
    C22 H22C . 0.9600 ?
loop_
    _geom_angle_atom_site_label_1
    _geom_angle_atom_site_label_2
    _geom_angle_atom_site_label_3
    _geom_angle_site_symmetry_1
    _geom_angle_site_symmetry_3
    _geom_angle
    _geom_angle_publ_flag
    O1 La1 O2 . . 144.47(11) ?
    O1 La1 O6' . . 75.4(9) ?
    O2 La1 O6' . . 106.1(9) ?
    O1 La1 O2 . 3_666 84.12(11) ?
    O2 La1 O2 . 3_666 67.27(11) ?
    O6' La1 O2 . 3_666 129.1(6) ?
    O1 La1 O3 . . 75.49(11) ?
    O2 La1 O3 . . 116.55(11) ?
    O6' La1 O3 . . 136.3(9) ?
    O2 La1 O3 3_666 . 78.84(11) ?
    O1 La1 O4 . . 125.74(11) ?
    O2 La1 O4 . . 75.19(11) ?
    O6' La1 O4 . . 142.2(6) ?
    O2 La1 O4 3_666 . 87.10(11) ?
    O3 La1 O4 . . 50.30(11) ?
    O1 La1 O9 . . 87.53(12) ?
    O2 La1 O9 . . 126.22(10) ?
    O6' La1 O9 . . 66.1(6) ?
    O2 La1 O9 3_666 . 159.37(12) ?
    O3 La1 O9 . . 80.82(13) ?
    O4 La1 O9 . . 82.54(14) ?
    O1 La1 O5' . . 82.3(8) ?
    O2 La1 O5' . . 73.8(6) ?
    O6' La1 O5' . . 49.1(5) ?
    O2 La1 O5' 3_666 . 82.6(7) ?
    O3 La1 O5' . . 152.3(8) ?
    O4 La1 O5' . . 148.9(7) ?
    O9 La1 O5' . . 115.0(6) ?
    O1 La1 O6 . . 87.0(3) ?
    O2 La1 O6 . . 91.4(3) ?
    O6' La1 O6 . . 14.7(7) ?
    O2 La1 O6 3_666 . 123.18(19) ?
    O3 La1 O6 . . 150.6(3) ?
    O4 La1 O6 . . 139.4(2) ?
    O9 La1 O6 . . 75.0(2) ?
    O5' La1 O6 . . 40.6(6) ?
    O1 La1 O5 . . 75.8(2) ?
    O2 La1 O5 . . 77.14(18) ?
    O6' La1 O5 . . 54.1(6) ?
    O2 La1 O5 3_666 . 75.98(17) ?
    O3 La1 O5 . . 143.3(2) ?
    O4 La1 O5 . . 151.49(17) ?
    O9 La1 O5 . . 120.07(17) ?
    O5' La1 O5 . . 9.0(7) ?
    O6 La1 O5 . . 47.51(16) ?
    O1 La1 O8 . . 133.29(12) ?
    O2 La1 O8 . . 78.27(10) ?
    O6' La1 O8 . . 73.6(7) ?
    O2 La1 O8 3_666 . 142.52(10) ?
    O3 La1 O8 . . 105.23(13) ?
    O4 La1 O8 . . 69.72(12) ?
    O9 La1 O8 . . 48.04(11) ?
    O5' La1 O8 . . 102.1(8) ?
    O6 La1 O8 . . 70.12(18) ?
    O5 La1 O8 . . 111.0(2) ?
    O1 La1 C21 . . 100.66(13) ?
    O2 La1 C21 . . 94.73(12) ?
    O6' La1 C21 . . 149.1(7) ?
    O2 La1 C21 3_666 . 79.82(12) ?
    O3 La1 C21 . . 25.22(12) ?
    O4 La1 C21 . . 25.30(12) ?
    O9 La1 C21 . . 83.26(15) ?
    O5' La1 C21 . . 161.7(6) ?
    O6 La1 C21 . . 156.65(18) ?
    O5 La1 C21 . . 155.77(18) ?
    O8 La1 C21 . . 89.09(13) ?
    C1 O1 La1 . . 168.0(3) ?
    C11 O2 La1 . . 125.3(2) ?
    C11 O2 La1 . 3_666 121.7(2) ?
    La1 O2 La1 . 3_666 112.73(10) ?
    C21 O3 La1 . . 94.4(3) ?
    C21 O4 La1 . . 93.3(3) ?
    N3 O5 La1 . . 96.5(4) ?
    N3' O5' La1 . . 91.4(12) ?
    N3 O6 La1 . . 97.6(4) ?
    N3' O6' La1 . . 99.6(13) ?
    N4 O8 La1 . . 95.9(3) ?
    N4 O9 La1 . . 99.0(3) ?
    C9 N1 C6 . . 124.4(4) ?
    C9 N1 H1 . . 116(4) ?
    C6 N1 H1 . . 119(4) ?
    C19 N2 C16 . . 124.2(4) ?
    C19 N2 H2 . . 114(3) ?
    C16 N2 H2 . . 122(3) ?
    O7 N3 O5 . . 121.7(5) ?
    O7 N3 O6 . . 120.1(5) ?
    O5 N3 O6 . . 118.1(5) ?
    O7' N3' O5' . . 120.2(7) ?
    O7' N3' O6' . . 120.0(7) ?
    O5' N3' O6' . . 119.9(7) ?
    O7' N3' La1 . . 176.0(13) ?
    O5' N3' La1 . . 63.9(12) ?
    O6' N3' La1 . . 56.0(12) ?
    O10 N4 O8 . . 121.1(5) ?
    O10 N4 O9 . . 121.9(5) ?
    O8 N4 O9 . . 117.0(4) ?
    O10 N4 La1 . . 178.6(4) ?
    O8 N4 La1 . . 60.0(2) ?
    O9 N4 La1 . . 57.0(2) ?
    O1 C1 C2 . . 124.7(5) ?
    O1 C1 C6 . . 119.3(4) ?
    C2 C1 C6 . . 115.9(4) ?
    C1 C2 C3 . . 121.3(5) ?
    C1 C2 H2A . . 119.4 ?
    C3 C2 H2A . . 119.4 ?
    C4 C3 C2 . . 122.1(6) ?
    C4 C3 H3 . . 118.9 ?
    C2 C3 H3 . . 118.9 ?
    C3 C4 C5 . . 119.9(5) ?
    C3 C4 H4 . . 120.1 ?
    C5 C4 H4 . . 120.1 ?
    C7 C5 C4 . . 124.9(5) ?
    C7 C5 C6 . . 117.3(6) ?
    C4 C5 C6 . . 117.9(5) ?
    N1 C6 C5 . . 118.7(5) ?
    N1 C6 C1 . . 118.4(4) ?
    C5 C6 C1 . . 123.0(5) ?
    C8 C7 C5 . . 121.2(5) ?
    C8 C7 H7 . . 119.4 ?
    C5 C7 H7 . . 119.4 ?
    C7 C8 C9 . . 121.0(5) ?
    C7 C8 H8 . . 119.5 ?
    C9 C8 H8 . . 119.5 ?
    N1 C9 C8 . . 117.4(6) ?
    N1 C9 C10 . . 118.7(5) ?
    C8 C9 C10 . . 123.9(5) ?
    C9 C10 H10A . . 109.5 ?
    C9 C10 H10B . . 109.5 ?
    H10A C10 H10B . . 109.5 ?
    C9 C10 H10C . . 109.5 ?
    H10A C10 H10C . . 109.5 ?
    H10B C10 H10C . . 109.5 ?
    O2 C11 C12 . . 125.4(4) ?
    O2 C11 C16 . . 117.6(4) ?
    C12 C11 C16 . . 117.0(4) ?
    C11 C12 C13 . . 121.1(5) ?
    C11 C12 H12 . . 119.5 ?
    C13 C12 H12 . . 119.5 ?
    C14 C13 C12 . . 123.0(5) ?
    C14 C13 H13 . . 118.5 ?
    C12 C13 H13 . . 118.5 ?
    C13 C14 C15 . . 118.5(5) ?
    C13 C14 H14 . . 120.8 ?
    C15 C14 H14 . . 120.8 ?
    C14 C15 C17 . . 124.4(5) ?
    C14 C15 C16 . . 119.0(5) ?
    C17 C15 C16 . . 116.6(5) ?
    N2 C16 C15 . . 119.6(4) ?
    N2 C16 C11 . . 119.1(4) ?
    C15 C16 C11 . . 121.4(4) ?
    C18 C17 C15 . . 121.0(5) ?
    C18 C17 H17 . . 119.5 ?
    C15 C17 H17 . . 119.5 ?
    C17 C18 C19 . . 121.3(5) ?
    C17 C18 H18 . . 119.4 ?
    C19 C18 H18 . . 119.4 ?
    N2 C19 C18 . . 117.3(5) ?
    N2 C19 C20 . . 118.3(5) ?
    C18 C19 C20 . . 124.3(5) ?
    C19 C20 H20A . . 109.5 ?
    C19 C20 H20B . . 109.5 ?
    H20A C20 H20B . . 109.5 ?
    C19 C20 H20C . . 109.5 ?
    H20A C20 H20C . . 109.5 ?
    H20B C20 H20C . . 109.5 ?
    O3 C21 O4 . . 120.8(5) ?
    O3 C21 C22 . . 119.3(5) ?
    O4 C21 C22 . . 119.8(5) ?
    O3 C21 La1 . . 60.3(3) ?
    O4 C21 La1 . . 61.4(3) ?
    C22 C21 La1 . . 168.3(4) ?
    C21 C22 H22A . . 109.5 ?
    C21 C22 H22B . . 109.5 ?
    H22A C22 H22B . . 109.5 ?
    C21 C22 H22C . . 109.5 ?
    H22A C22 H22C . . 109.5 ?
    H22B C22 H22C . . 109.5 ?
loop_
    _geom_torsion_atom_site_label_1
    _geom_torsion_atom_site_label_2
    _geom_torsion_atom_site_label_3
    _geom_torsion_atom_site_label_4
    _geom_torsion_site_symmetry_1
    _geom_torsion_site_symmetry_2
    _geom_torsion_site_symmetry_3
    _geom_torsion_site_symmetry_4
    _geom_torsion
    _geom_torsion_publ_flag
    O2 La1 O1 C1 . . . . 29.7(17) ?
    O6' La1 O1 C1 . . . . 127.1(18) ?
    O2 La1 O1 C1 3_666 . . . -5.9(16) ?
    O3 La1 O1 C1 . . . . -85.8(16) ?
    O4 La1 O1 C1 . . . . -88.0(16) ?
    O9 La1 O1 C1 . . . . -167.0(16) ?
    O5' La1 O1 C1 . . . . 77.4(17) ?
    O6 La1 O1 C1 . . . . 117.9(16) ?
    O5 La1 O1 C1 . . . . 71.1(16) ?
    O8 La1 O1 C1 . . . . 176.7(16) ?
    C21 La1 O1 C1 . . . . -84.3(16) ?
    O1 La1 O2 C11 . . . . 135.0(3) ?
    O6' La1 O2 C11 . . . . 47.8(7) ?
    O2 La1 O2 C11 3_666 . . . 174.0(4) ?
    O3 La1 O2 C11 . . . . -122.4(3) ?
    O4 La1 O2 C11 . . . . -92.9(3) ?
    O9 La1 O2 C11 . . . . -24.1(4) ?
    O5' La1 O2 C11 . . . . 85.4(8) ?
    O6 La1 O2 C11 . . . . 48.3(3) ?
    O5 La1 O2 C11 . . . . 94.0(4) ?
    O8 La1 O2 C11 . . . . -21.1(3) ?
    C21 La1 O2 C11 . . . . -109.2(3) ?
    O1 La1 O2 La1 . . . 3_666 -38.9(2) ?
    O6' La1 O2 La1 . . . 3_666 -126.2(7) ?
    O2 La1 O2 La1 3_666 . . 3_666 0.0 ?
    O3 La1 O2 La1 . . . 3_666 63.64(15) ?
    O4 La1 O2 La1 . . . 3_666 93.10(13) ?
    O9 La1 O2 La1 . . . 3_666 161.98(14) ?
    O5' La1 O2 La1 . . . 3_666 -88.6(8) ?
    O6 La1 O2 La1 . . . 3_666 -125.68(16) ?
    O5 La1 O2 La1 . . . 3_666 -80.0(2) ?
    O8 La1 O2 La1 . . . 3_666 164.96(15) ?
    C21 La1 O2 La1 . . . 3_666 76.88(14) ?
    O1 La1 O3 C21 . . . . 176.5(3) ?
    O2 La1 O3 C21 . . . . 32.4(3) ?
    O6' La1 O3 C21 . . . . -133.9(10) ?
    O2 La1 O3 C21 3_666 . . . 89.8(3) ?
    O4 La1 O3 C21 . . . . -5.8(3) ?
    O9 La1 O3 C21 . . . . -93.7(3) ?
    O5' La1 O3 C21 . . . . 138.6(12) ?
    O6 La1 O3 C21 . . . . -128.3(4) ?
    O5 La1 O3 C21 . . . . 137.1(3) ?
    O8 La1 O3 C21 . . . . -51.9(3) ?
    O1 La1 O4 C21 . . . . 8.5(4) ?
    O2 La1 O4 C21 . . . . -139.4(3) ?
    O6' La1 O4 C21 . . . . 123.4(15) ?
    O2 La1 O4 C21 3_666 . . . -72.1(3) ?
    O3 La1 O4 C21 . . . . 5.8(3) ?
    O9 La1 O4 C21 . . . . 90.0(3) ?
    O5' La1 O4 C21 . . . . -142.6(15) ?
    O6 La1 O4 C21 . . . . 146.3(5) ?
    O5 La1 O4 C21 . . . . -125.1(5) ?
    O8 La1 O4 C21 . . . . 137.9(3) ?
    O1 La1 O5 N3 . . . . 96.7(6) ?
    O2 La1 O5 N3 . . . . -106.5(6) ?
    O6' La1 O5 N3 . . . . 14.5(10) ?
    O2 La1 O5 N3 3_666 . . . -176.0(6) ?
    O3 La1 O5 N3 . . . . 136.0(5) ?
    O4 La1 O5 N3 . . . . -120.6(4) ?
    O9 La1 O5 N3 . . . . 18.1(7) ?
    O5' La1 O5 N3 . . . . -39(4) ?
    O6 La1 O5 N3 . . . . -2.5(3) ?
    O8 La1 O5 N3 . . . . -34.7(6) ?
    C21 La1 O5 N3 . . . . -179.0(4) ?
    O1 La1 O5' N3' . . . . 77.3(16) ?
    O2 La1 O5' N3' . . . . -129.3(18) ?
    O6' La1 O5' N3' . . . . -0.1(10) ?
    O2 La1 O5' N3' 3_666 . . . 162.3(18) ?
    O3 La1 O5' N3' . . . . 114.1(18) ?
    O4 La1 O5' N3' . . . . -126.1(12) ?
    O9 La1 O5' N3' . . . . -6(2) ?
    O6 La1 O5' N3' . . . . -17.1(10) ?
    O5 La1 O5' N3' . . . . 120(5) ?
    O8 La1 O5' N3' . . . . -55.5(17) ?
    C21 La1 O5' N3' . . . . 178.0(13) ?
    O1 La1 O6 N3 . . . . -71.0(6) ?
    O2 La1 O6 N3 . . . . 73.5(6) ?
    O6' La1 O6 N3 . . . . -108(3) ?
    O2 La1 O6 N3 3_666 . . . 10.0(8) ?
    O3 La1 O6 N3 . . . . -123.7(4) ?
    O4 La1 O6 N3 . . . . 142.1(3) ?
    O9 La1 O6 N3 . . . . -159.2(6) ?
    O5' La1 O6 N3 . . . . 10.7(11) ?
    O5 La1 O6 N3 . . . . 2.5(3) ?
    O8 La1 O6 N3 . . . . 150.5(7) ?
    C21 La1 O6 N3 . . . . 178.9(4) ?
    O1 La1 O6' N3' . . . . -92.4(17) ?
    O2 La1 O6' N3' . . . . 50.8(19) ?
    O2 La1 O6' N3' 3_666 . . . -23(2) ?
    O3 La1 O6' N3' . . . . -142.0(14) ?
    O4 La1 O6' N3' . . . . 137.2(11) ?
    O9 La1 O6' N3' . . . . 174(2) ?
    O5' La1 O6' N3' . . . . 0.1(10) ?
    O6 La1 O6' N3' . . . . 49(2) ?
    O5 La1 O6' N3' . . . . -9.5(12) ?
    O8 La1 O6' N3' . . . . 123(2) ?
    C21 La1 O6' N3' . . . . -178.7(9) ?
    O1 La1 O8 N4 . . . . 21.5(4) ?
    O2 La1 O8 N4 . . . . -177.3(3) ?
    O6' La1 O8 N4 . . . . 71.8(9) ?
    O2 La1 O8 N4 3_666 . . . -154.2(3) ?
    O3 La1 O8 N4 . . . . -62.7(3) ?
    O4 La1 O8 N4 . . . . -98.9(3) ?
    O9 La1 O8 N4 . . . . -0.5(3) ?
    O5' La1 O8 N4 . . . . 112.3(7) ?
    O6 La1 O8 N4 . . . . 86.9(5) ?
    O5 La1 O8 N4 . . . . 111.6(3) ?
    C21 La1 O8 N4 . . . . -82.3(3) ?
    O1 La1 O9 N4 . . . . -163.5(3) ?
    O2 La1 O9 N4 . . . . 4.5(4) ?
    O6' La1 O9 N4 . . . . -88.4(11) ?
    O2 La1 O9 N4 3_666 . . . 130.4(3) ?
    O3 La1 O9 N4 . . . . 120.8(3) ?
    O4 La1 O9 N4 . . . . 69.9(3) ?
    O5' La1 O9 N4 . . . . -83.2(9) ?
    O6 La1 O9 N4 . . . . -76.0(4) ?
    O5 La1 O9 N4 . . . . -91.6(4) ?
    O8 La1 O9 N4 . . . . 0.6(3) ?
    C21 La1 O9 N4 . . . . 95.4(3) ?
    La1 O5 N3 O7 . . . . -175.8(4) ?
    La1 O5 N3 O6 . . . . 4.4(5) ?
    La1 O6 N3 O7 . . . . 175.7(4) ?
    La1 O6 N3 O5 . . . . -4.4(5) ?
    La1 O5' N3' O7' . . . . -179.9(17) ?
    La1 O5' N3' O6' . . . . 0.1(17) ?
    La1 O6' N3' O7' . . . . 179.9(19) ?
    La1 O6' N3' O5' . . . . -0.1(19) ?
    O1 La1 N3' O5' . . . . -98.4(18) ?
    O2 La1 N3' O5' . . . . 48.0(18) ?
    O6' La1 N3' O5' . . . . 179.9(18) ?
    O2 La1 N3' O5' 3_666 . . . -18.3(19) ?
    O3 La1 N3' O5' . . . . -115(2) ?
    O4 La1 N3' O5' . . . . 101.2(18) ?
    O9 La1 N3' O5' . . . . 174.2(18) ?
    O6 La1 N3' O5' . . . . 142(2) ?
    O5 La1 N3' O5' . . . . -15.6(18) ?
    O8 La1 N3' O5' . . . . 126.3(18) ?
    O1 La1 N3' O6' . . . . 81.7(19) ?
    O4 La1 N3' O6' . . . . -78.7(19) ?
    O5' La1 N3' O6' . . . . -179.9(18) ?
    O5 La1 N3' O6' . . . . 164.5(19) ?
    La1 O8 N4 O10 . . . . 179.0(5) ?
    La1 O8 N4 O9 . . . . 0.9(5) ?
    La1 O9 N4 O10 . . . . -179.0(5) ?
    La1 O9 N4 O8 . . . . -1.0(5) ?
    O1 La1 N4 O8 . . . . -163.4(3) ?
    O2 La1 N4 O8 . . . . 2.7(3) ?
    O6' La1 N4 O8 . . . . -99.8(11) ?
    O2 La1 N4 O8 3_666 . . . 56.4(5) ?
    O3 La1 N4 O8 . . . . 120.8(3) ?
    O4 La1 N4 O8 . . . . 73.5(3) ?
    O9 La1 N4 O8 . . . . 179.0(5) ?
    O5' La1 N4 O8 . . . . -74.3(8) ?
    O6 La1 N4 O8 . . . . -84.4(5) ?
    O5 La1 N4 O8 . . . . -79.1(4) ?
    C21 La1 N4 O8 . . . . 96.7(3) ?
    O1 La1 N4 O9 . . . . 17.6(4) ?
    O2 La1 N4 O9 . . . . -176.3(3) ?
    O6' La1 N4 O9 . . . . 81.2(11) ?
    O2 La1 N4 O9 3_666 . . . -122.6(4) ?
    O3 La1 N4 O9 . . . . -58.2(3) ?
    O4 La1 N4 O9 . . . . -105.5(3) ?
    O5' La1 N4 O9 . . . . 106.7(8) ?
    O6 La1 N4 O9 . . . . 96.6(5) ?
    O5 La1 N4 O9 . . . . 101.9(4) ?
    O8 La1 N4 O9 . . . . -179.0(5) ?
    C21 La1 N4 O9 . . . . -82.3(3) ?
    La1 O1 C1 C2 . . . . -94.4(16) ?
    La1 O1 C1 C6 . . . . 85.9(16) ?
    O1 C1 C2 C3 . . . . 179.6(5) ?
    C6 C1 C2 C3 . . . . -0.7(7) ?
    C1 C2 C3 C4 . . . . 0.9(9) ?
    C2 C3 C4 C5 . . . . -0.9(9) ?
    C3 C4 C5 C7 . . . . 178.6(6) ?
    C3 C4 C5 C6 . . . . 0.6(8) ?
    C9 N1 C6 C5 . . . . -1.3(7) ?
    C9 N1 C6 C1 . . . . 178.5(4) ?
    C7 C5 C6 N1 . . . . 1.1(7) ?
    C4 C5 C6 N1 . . . . 179.3(5) ?
    C7 C5 C6 C1 . . . . -178.6(5) ?
    C4 C5 C6 C1 . . . . -0.4(7) ?
    O1 C1 C6 N1 . . . . 0.4(6) ?
    C2 C1 C6 N1 . . . . -179.3(4) ?
    O1 C1 C6 C5 . . . . -179.8(4) ?
    C2 C1 C6 C5 . . . . 0.5(7) ?
    C4 C5 C7 C8 . . . . -179.0(6) ?
    C6 C5 C7 C8 . . . . -1.0(8) ?
    C5 C7 C8 C9 . . . . 1.0(9) ?
    C6 N1 C9 C8 . . . . 1.2(7) ?
    C6 N1 C9 C10 . . . . -179.8(5) ?
    C7 C8 C9 N1 . . . . -1.0(8) ?
    C7 C8 C9 C10 . . . . 180.0(6) ?
    La1 O2 C11 C12 . . . . -84.2(5) ?
    La1 O2 C11 C12 3_666 . . . 89.2(5) ?
    La1 O2 C11 C16 . . . . 97.3(4) ?
    La1 O2 C11 C16 3_666 . . . -89.2(4) ?
    O2 C11 C12 C13 . . . . -176.7(4) ?
    C16 C11 C12 C13 . . . . 1.8(7) ?
    C11 C12 C13 C14 . . . . 0.9(8) ?
    C12 C13 C14 C15 . . . . -2.1(8) ?
    C13 C14 C15 C17 . . . . -179.9(5) ?
    C13 C14 C15 C16 . . . . 0.6(7) ?
    C19 N2 C16 C15 . . . . -2.2(7) ?
    C19 N2 C16 C11 . . . . 176.3(4) ?
    C14 C15 C16 N2 . . . . -179.4(4) ?
    C17 C15 C16 N2 . . . . 1.0(6) ?
    C14 C15 C16 C11 . . . . 2.1(6) ?
    C17 C15 C16 C11 . . . . -177.5(4) ?
    O2 C11 C16 N2 . . . . -3.2(6) ?
    C12 C11 C16 N2 . . . . 178.2(4) ?
    O2 C11 C16 C15 . . . . 175.3(4) ?
    C12 C11 C16 C15 . . . . -3.3(6) ?
    C14 C15 C17 C18 . . . . -179.3(5) ?
    C16 C15 C17 C18 . . . . 0.3(7) ?
    C15 C17 C18 C19 . . . . -0.5(9) ?
    C16 N2 C19 C18 . . . . 2.0(7) ?
    C16 N2 C19 C20 . . . . -177.6(4) ?
    C17 C18 C19 N2 . . . . -0.5(8) ?
    C17 C18 C19 C20 . . . . 179.0(5) ?
    La1 O3 C21 O4 . . . . 10.7(5) ?
    La1 O3 C21 C22 . . . . -166.5(5) ?
    La1 O4 C21 O3 . . . . -10.6(5) ?
    La1 O4 C21 C22 . . . . 166.6(5) ?
    O1 La1 C21 O3 . . . . -3.4(3) ?
    O2 La1 C21 O3 . . . . -151.3(3) ?
    O6' La1 C21 O3 . . . . 75.9(18) ?
    O2 La1 C21 O3 3_666 . . . -85.4(3) ?
    O4 La1 C21 O3 . . . . 169.6(5) ?
    O9 La1 C21 O3 . . . . 82.8(3) ?
    O5' La1 C21 O3 . . . . -101(3) ?
    O6 La1 C21 O3 . . . . 104.1(9) ?
    O5 La1 C21 O3 . . . . -82.4(6) ?
    O8 La1 C21 O3 . . . . 130.6(3) ?
    O1 La1 C21 O4 . . . . -173.0(3) ?
    O2 La1 C21 O4 . . . . 39.2(3) ?
    O6' La1 C21 O4 . . . . -93.6(18) ?
    O2 La1 C21 O4 3_666 . . . 105.0(3) ?
    O3 La1 C21 O4 . . . . -169.6(5) ?
    O9 La1 C21 O4 . . . . -86.8(3) ?
    O5' La1 C21 O4 . . . . 89(3) ?
    O6 La1 C21 O4 . . . . -65.5(9) ?
    O5 La1 C21 O4 . . . . 108.1(6) ?
    O8 La1 C21 O4 . . . . -39.0(3) ?
loop_
    _geom_hbond_atom_site_label_D
    _geom_hbond_atom_site_label_H
    _geom_hbond_atom_site_label_A
    _geom_hbond_site_symmetry_A
    _geom_hbond_distance_DH
    _geom_hbond_distance_HA
    _geom_hbond_distance_DA
    _geom_hbond_angle_DHA
    _geom_hbond_publ_flag
    N1 H1 O3 . 0.860(10)
                       2.060(10)
                               2.910(5) 173(5) y
    N2 H2 O4 . 0.860(10)
                       2.20(3) 2.926(5) 143(5) y
