# Supplementary material for: Bis(μ-2-methyl-8-oxidoquinolin-1-ium-κ2 O:O)bis­[(acetato-κ2 O,O′)(2-methyl-8-oxidoquinolin-1-ium-κO)bis­(nitrato-κ2 O,O′)lanthanum(III)]
Source: Acta Crystallogr Sect E Struct Rep Online. 2010 Jan 16;66(Pt 2):m163. doi: 10.1107/S1600536809055743 (PMC2979887; doi:10.1107/S1600536809055743)
Supplement: Supplementary file 2 [file e-66-0m163-Isup2.hkl]

# 
# h,k,l, Fc-squared, Fo-squared, sigma(Fo-squared) and status flag 
# 
data_I
_shelx_title '  P21/n' 
_shelx_refln_list_code          4 
_shelx_F_calc_maximum      335.69 
_exptl_crystal_F_000      1272.00 
_reflns_d_resolution_high  0.7697 
 
loop_ 
 _symmetry_equiv_pos_as_xyz 
 'x, y, z' 
 'x+1/2, -y+1/2, z+1/2' 
 '-x, -y, -z' 
 '-x-1/2, y-1/2, -z-1/2' 
 
_cell_length_a    11.3686 
_cell_length_b    17.5807 
_cell_length_c    13.0265 
_cell_angle_alpha  90.000 
_cell_angle_beta  104.820 
_cell_angle_gamma  90.000 
 
_shelx_F_squared_multiplier     1.000 
 
loop_ 
 _refln_index_h 
 _refln_index_k 
 _refln_index_l 
 _refln_F_squared_calc 
 _refln_F_squared_meas 
 _refln_F_squared_sigma 
 _refln_observed_status 
   2   0   0      438.76      940.68     34.34 o 
   4   0   0     6796.89     5916.69    112.70 o 
   6   0   0    43966.57    44332.20    700.64 o 
   8   0   0      153.66      145.47     23.35 o 
  10   0   0     2868.19     2959.03    164.26 o 
  12   0   0     3700.18     3888.70    208.12 o 
  14   0   0        1.06       -0.84     67.50 o 
   1   1   0    86722.00    81080.78   1022.35 o 
   2   1   0       56.65       86.35      5.36 o 
   3   1   0      356.23      222.67     12.42 o 
   4   1   0     3178.88     3754.38     62.23 o 
   5   1   0    26981.96    26882.00    369.82 o 
   6   1   0     1327.16     1330.56     41.12 o 
   7   1   0     1582.35     1457.89     52.39 o 
   8   1   0      495.31      426.37     23.26 o 
   9   1   0      443.85      433.55     32.59 o 
  10   1   0      223.42      239.12     46.91 o 
  11   1   0     5534.76     5570.64    173.10 o 
  12   1   0        3.62       22.66     37.60 o 
  13   1   0      686.08      591.83    162.52 o 
  14   1   0      116.05       10.35     46.05 o 
   0   2   0    98521.43   100469.52   1590.61 o 
   1   2   0    16386.22    15740.18    175.87 o 
   2   2   0       29.76       32.21      4.49 o 
   3   2   0    14159.85    12881.10    219.56 o 
   4   2   0     1198.11     1180.74     25.38 o 
   5   2   0     1221.54     1173.48     41.45 o 
   6   2   0    17907.46    17427.56    344.13 o 
   7   2   0     1515.27     1645.99     42.37 o 
   8   2   0        4.26        5.91     14.36 o 
   9   2   0     3256.81     3168.54     83.49 o 
  10   2   0     3255.74     3280.36    163.22 o 
  11   2   0      169.49      185.87     55.51 o 
  12   2   0     2251.84     2134.37    183.65 o 
  13   2   0      155.13      118.74     52.24 o 
  14   2   0        3.87      -41.79     45.67 o 
   1   3   0     2326.69     3099.27     66.85 o 
   2   3   0    13040.67    13528.22    155.54 o 
   3   3   0      858.92      643.27     16.77 o 
   4   3   0    22468.71    23978.90    321.98 o 
   5   3   0     6190.71     6029.39     84.10 o 
   6   3   0     5680.21     5538.26     81.25 o 
   7   3   0     4041.06     3993.88     69.74 o 
   8   3   0     5941.16     5528.90    113.89 o 
   9   3   0      394.62      391.79     33.52 o 
  10   3   0      984.28     1029.32     70.65 o 
  11   3   0     3551.66     3459.09    183.65 o 
  12   3   0      108.44       46.56     58.40 o 
  13   3   0      300.37      252.00     59.42 o 
  14   3   0      541.10      441.60    150.35 o 
   0   4   0      133.34       63.44     16.14 o 
   1   4   0     5181.08     5269.61     76.41 o 
   2   4   0     3661.21     3384.27     48.13 o 
   3   4   0    25872.62    25098.54    282.70 o 
   4   4   0     1047.76     1295.43     38.14 o 
   5   4   0      831.38      826.83     33.79 o 
   6   4   0     5528.25     5737.50    108.08 o 
   7   4   0     5347.26     5249.09    107.61 o 
   8   4   0       26.98       54.25     19.61 o 
   9   4   0     6275.73     6455.50    133.30 o 
  10   4   0      409.80      409.49     38.11 o 
  11   4   0        3.06      -20.44     32.60 o 
  12   4   0      419.90      372.75     57.04 o 
  13   4   0      715.98      813.48     79.89 o 
  14   4   0       15.55       16.73     77.40 o 
   1   5   0     8930.81     9763.11    116.49 o 
   2   5   0    26821.18    26781.88    298.66 o 
   3   5   0      377.79      451.66     16.76 o 
   4   5   0    15354.58    15416.12    184.45 o 
   5   5   0     1852.50     1801.48     50.61 o 
   6   5   0      221.21      291.80     24.27 o 
   7   5   0      918.27      985.00     44.69 o 
   8   5   0     9412.44     9621.01    252.47 o 
   9   5   0       24.22       26.35     21.68 o 
  10   5   0     1725.39     1777.63    134.71 o 
  11   5   0      686.15      629.88     64.63 o 
  12   5   0      161.95      136.73     47.58 o 
  13   5   0        6.26       11.85     42.95 o 
   0   6   0      932.32      913.65     28.77 o 
   1   6   0     1573.58     1385.96     29.91 o 
   2   6   0     4500.16     4884.91     75.73 o 
   3   6   0    46913.70    48816.30    535.54 o 
   4   6   0      798.00      854.16     24.34 o 
   5   6   0     4047.34     4111.82     64.07 o 
   6   6   0      686.92      697.38     35.40 o 
   7   6   0     7180.66     6932.01    131.61 o 
   8   6   0      116.51      153.10     25.36 o 
   9   6   0     7866.55     7449.26    153.63 o 
  10   6   0        3.84      -26.47     22.00 o 
  11   6   0      245.95      215.63     89.63 o 
  12   6   0       75.73       29.27     38.85 o 
  13   6   0     1651.85     1752.53    174.54 o 
   1   7   0    11937.59    13079.63    155.31 o 
   2   7   0    44463.95    44629.18    565.08 o 
   3   7   0     1479.12     1705.50     35.44 o 
   4   7   0     5206.13     5194.74     81.48 o 
   5   7   0        7.84       16.36      8.70 o 
   6   7   0       57.82       44.45     32.87 o 
   7   7   0      890.83      991.49     77.96 o 
   8   7   0    10898.98    11249.49    194.88 o 
   9   7   0      174.92      156.60     29.24 o 
  10   7   0     1153.16     1170.88     59.48 o 
  11   7   0       31.31       49.79     28.07 o 
  12   7   0      386.61      425.58     60.23 o 
  13   7   0      240.37      241.69     56.14 o 
   0   8   0    14064.11    14612.23    359.16 o 
   1   8   0     2104.64     1970.08     61.47 o 
   2   8   0     1738.74     1604.09     35.02 o 
   3   8   0    19713.68    20009.58    255.91 o 
   4   8   0      130.95      174.72     13.76 o 
   5   8   0     1129.46     1117.89     41.15 o 
   6   8   0     5550.49     5590.09    120.21 o 
   7   8   0     2466.17     2583.64     73.91 o 
   8   8   0      279.56      275.78     31.99 o 
   9   8   0     4839.80     4784.40    115.42 o 
  10   8   0       87.76       94.61     33.71 o 
  11   8   0      216.17      163.84     40.38 o 
  12   8   0     1317.04     1258.99     87.99 o 
  13   8   0      796.60      735.06    130.63 o 
   1   9   0    18935.73    19710.96    229.48 o 
   2   9   0     3966.39     3951.63     75.69 o 
   3   9   0      208.11      183.13     19.27 o 
   4   9   0      822.60      750.04     25.79 o 
   5   9   0     4847.03     4760.31     76.81 o 
   6   9   0      783.88      802.54     50.37 o 
   7   9   0     6803.90     7073.23    137.29 o 
   8   9   0     2854.27     2976.40     93.09 o 
   9   9   0       60.13       66.40     31.97 o 
  10   9   0      371.74      352.57     39.60 o 
  11   9   0     2169.95     2418.00     88.31 o 
  12   9   0      322.79      322.25     57.01 o 
  13   9   0      263.32      329.03     88.51 o 
   0  10   0     7765.26     7629.33    143.09 o 
   1  10   0     1455.38     1375.01     36.43 o 
   2  10   0     4672.00     4970.48     74.60 o 
   3  10   0       24.26       19.33     11.27 o 
   4  10   0     6900.83     7137.75    102.81 o 
   5  10   0       12.78       10.36     12.04 o 
   6  10   0     9985.61    10127.64    171.86 o 
   7  10   0        9.01       -2.81     18.94 o 
   8  10   0      305.25      284.94     33.12 o 
   9  10   0      526.60      502.77     43.01 o 
  10  10   0     1728.87     1711.55     92.20 o 
  11  10   0        4.19      100.78     45.75 o 
  12  10   0     1708.08     1684.03    149.63 o 
   1  11   0     8655.92     8558.27    136.98 o 
   2  11   0      114.16       82.17     17.25 o 
   3  11   0      714.81      782.28     34.79 o 
   4  11   0      432.35      538.99     24.06 o 
   5  11   0     9132.49     9289.56    155.88 o 
   6  11   0      568.84      605.20    102.38 o 
   7  11   0     4038.77     4246.11    196.93 o 
   8  11   0       25.09      -27.51     28.72 o 
   9  11   0      900.62      754.86     65.00 o 
  10  11   0       15.54        7.51     32.88 o 
  11  11   0     2465.87     2599.56    140.19 o 
  12  11   0       77.82       94.97     47.15 o 
   0  12   0    13349.71    13538.29    237.17 o 
   1  12   0       10.51       13.47     12.58 o 
   2  12   0     2124.65     2049.84     55.28 o 
   3  12   0     1132.51     1263.06     45.05 o 
   4  12   0     3756.59     3808.38     83.80 o 
   5  12   0       96.51       87.30     27.84 o 
   6  12   0     5566.91     5313.60    146.18 o 
   7  12   0       14.02       40.81     29.88 o 
   8  12   0       90.40       77.43     65.32 o 
   9  12   0      138.92       66.80     37.04 o 
  10  12   0     1458.81     1418.28    170.74 o 
  11  12   0       61.87       41.15     41.00 o 
  12  12   0     1051.18     1194.75    243.34 o 
   1  13   0     9251.63     9052.94    193.46 o 
   2  13   0     1646.91     1656.11     51.16 o 
   3  13   0      787.04      725.10     36.34 o 
   4  13   0      906.48      790.82     51.85 o 
   5  13   0     6733.74     7145.75    173.34 o 
   6  13   0       37.34       19.35     29.35 o 
   7  13   0     3115.23     3109.21    113.60 o 
   8  13   0      394.86      453.79     69.32 o 
   9  13   0      356.59      356.93     51.87 o 
  10  13   0      250.20      221.12     51.74 o 
  11  13   0     1374.85     1429.65     95.71 o 
   0  14   0     9485.00     9468.89    290.79 o 
   1  14   0     1034.68     1085.15     63.93 o 
   2  14   0     2244.52     2293.44     84.61 o 
   3  14   0     3173.64     3009.01    185.06 o 
   4  14   0      994.21     1035.02     69.81 o 
   5  14   0      195.89      174.37     35.36 o 
   6  14   0     3968.18     4122.96    129.72 o 
   7  14   0       31.75       39.91     32.47 o 
   8  14   0        0.73      -34.47     37.66 o 
   9  14   0     1001.03     1097.36     79.30 o 
  10  14   0     1371.66     1339.39     98.70 o 
  11  14   0       45.26       39.72     43.54 o 
   1  15   0     1980.58     1978.93     83.26 o 
   2  15   0     5209.09     5044.12    137.68 o 
   3  15   0       63.24       76.35     27.92 o 
   4  15   0     5291.38     5271.51    219.14 o 
   5  15   0     1071.20     1071.22     99.47 o 
   6  15   0        4.78      -11.70     40.85 o 
   7  15   0      338.13      204.78     60.87 o 
   8  15   0     2202.34     2157.94    102.46 o 
   9  15   0      470.46      554.72     63.50 o 
  10  15   0      857.34      867.51    115.73 o 
   0  16   0      262.40      271.24     58.15 o 
   1  16   0     1307.03     1493.91     75.76 o 
   2  16   0      664.38      735.39     55.54 o 
   3  16   0     7362.82     7612.80    184.56 o 
   4  16   0      818.33      984.68     98.14 o 
   5  16   0       94.74       81.84     40.54 o 
   6  16   0       59.08       59.15     49.17 o 
   7  16   0     1032.85      967.31    107.19 o 
   8  16   0      171.36      234.31     73.91 o 
   9  16   0     2621.70     2773.80    184.67 o 
  10  16   0      338.18      420.70     96.70 o 
   1  17   0      138.36      163.04     37.65 o 
   2  17   0     5686.90     5623.05    156.65 o 
   3  17   0      180.14      330.85     76.25 o 
   4  17   0     2845.31     3195.31    173.45 o 
   5  17   0       62.99        2.99     37.71 o 
   6  17   0      487.65      298.84     72.91 o 
   7  17   0       41.07      -66.47     44.32 o 
   8  17   0     2613.73     2697.08    180.53 o 
   9  17   0      172.42      177.19     72.63 o 
   0  18   0      130.99      113.73     53.71 o 
   1  18   0      748.15      643.25     58.21 o 
   2  18   0       11.09       40.03     33.30 o 
   3  18   0     4155.52     4617.52    214.75 o 
   4  18   0        5.34       16.66     45.83 o 
   5  18   0       28.76       39.87     52.30 o 
   6  18   0      190.34       94.29     55.85 o 
   7  18   0     1240.80     1415.80    133.60 o 
   8  18   0      166.18      180.85     74.38 o 
   1  19   0      377.78      456.78     54.07 o 
   2  19   0     2246.93     2378.22    104.48 o 
   3  19   0        0.12       30.20     46.87 o 
   4  19   0      997.74     1102.91    113.27 o 
   5  19   0      392.15      400.61     86.31 o 
   6  19   0      105.32       36.91     54.33 o 
   7  19   0      178.79      186.75     72.10 o 
   0  20   0     1204.53     1284.41    116.17 o 
   1  20   0      316.22      238.57     48.93 o 
   2  20   0      296.49      203.89     46.83 o 
   3  20   0     1484.14     1604.03    133.20 o 
   4  20   0       83.54       98.80     60.81 o 
   5  20   0      154.67      -38.01     53.92 o 
   6  20   0      817.78      101.52     56.96 o 
   1  21   0     1318.43     1397.52     89.50 o 
   2  21   0      523.23      636.14     99.42 o 
   3  21   0        0.87      -10.02     49.07 o 
   4  21   0      220.83      237.54     75.81 o 
   5  21   0      875.04      817.24    114.85 o 
   0  22   0     1648.26     1779.22    146.82 o 
   1  22   0       61.90       45.73     43.63 o 
   2  22   0      281.68      303.68     83.38 o 
   3  22   0       20.50       12.58     56.30 o 
 -13   0   1     2351.33     2456.92    172.19 o 
 -11   0   1      429.73      373.93     79.52 o 
  -9   0   1     1723.94     1690.33     67.45 o 
  -7   0   1    12091.55    11582.04    380.22 o 
  -5   0   1    11913.71    10758.43    194.34 o 
  -3   0   1     3501.23     4018.47     80.45 o 
  -1   0   1     9671.51    13230.79    279.31 o 
   3   0   1     1846.56     1465.24     42.19 o 
   5   0   1    26733.87    27668.34    445.87 o 
   7   0   1      556.79      602.22     33.60 o 
   9   0   1     4920.60     5205.26    211.88 o 
  11   0   1     1724.98     1751.93    136.28 o 
  13   0   1      119.26       82.01     67.83 o 
 -14   1   1      814.64      633.43     80.15 o 
 -13   1   1      113.46      115.10     50.12 o 
 -12   1   1     1718.07     1930.67    171.38 o 
 -11   1   1      255.04      246.61     47.69 o 
 -10   1   1       85.73      137.28     38.00 o 
  -9   1   1      594.53      528.69     36.58 o 
  -8   1   1     8401.92     8263.63    122.17 o 
  -7   1   1      777.27      877.11     30.79 o 
  -6   1   1    26924.27    27457.30    319.05 o 
  -5   1   1     1858.21     2051.78     52.59 o 
  -4   1   1      398.87      273.59     14.16 o 
  -3   1   1     1373.72     1215.65     28.43 o 
  -2   1   1    22214.49    19200.80    246.36 o 
  -1   1   1        1.20       -6.63      4.42 o 
   0   1   1    34432.81    31846.65    403.89 o 
   1   1   1      728.95      906.53     17.86 o 
   2   1   1     6734.54     7656.53     92.20 o 
   3   1   1     1700.90     2055.37     33.48 o 
   4   1   1    28113.13    28507.17    364.69 o 
   5   1   1     1361.16     1194.30     50.65 o 
   6   1   1     6458.35     6202.30    210.91 o 
   7   1   1      856.03      804.03     26.75 o 
   8   1   1     3807.97     3882.95     87.48 o 
   9   1   1        7.19        1.10     24.74 o 
  10   1   1     4100.95     3937.85    134.36 o 
  11   1   1      310.12      295.31     50.82 o 
  12   1   1        0.27      -49.59     33.06 o 
  13   1   1        2.33      -54.95     36.63 o 
  14   1   1      542.63      483.78    129.20 o 
 -14   2   1      168.92      223.97     59.85 o 
 -13   2   1     1996.83     2087.68    113.85 o 
 -12   2   1       76.87       56.33     40.74 o 
 -11   2   1      468.58      472.15     57.18 o 
 -10   2   1     1612.21     1722.01     88.40 o 
  -9   2   1      941.22      920.68     47.67 o 
  -8   2   1        2.42        9.31     17.00 o 
  -7   2   1    10250.77     9721.21    150.43 o 
  -6   2   1     1698.05     1580.55     41.79 o 
  -5   2   1     4003.12     3756.52     67.68 o 
  -4   2   1    17126.78    15783.69    186.63 o 
  -3   2   1     4895.31     5085.70     68.89 o 
  -2   2   1      294.89      384.05     13.16 o 
  -1   2   1     5954.45     6239.33     86.28 o 
   0   2   1     4364.51     4339.96     53.19 o 
   1   2   1      119.06      144.09      8.81 o 
   2   2   1    17606.98    17704.48    233.57 o 
   3   2   1     5324.18     5161.62     84.01 o 
   4   2   1      375.09      363.51     20.24 o 
   5   2   1     3304.33     3171.72     50.97 o 
   6   2   1     3736.32     3758.51     60.64 o 
   7   2   1      496.80      536.28     21.33 o 
   8   2   1     3155.44     3435.16     97.41 o 
   9   2   1     3595.54     3580.05    103.15 o 
  10   2   1      156.31      134.52     74.89 o 
  11   2   1      863.83      913.06     72.87 o 
  12   2   1      551.03      507.18     64.50 o 
  13   2   1      281.86      280.79     68.77 o 
 -14   3   1      452.61      410.54    101.20 o 
 -13   3   1      127.36      121.48     47.96 o 
 -12   3   1      365.26      352.26     58.78 o 
 -11   3   1     2435.97     2177.96    142.38 o 
 -10   3   1       78.72       49.37     25.78 o 
  -9   3   1     3519.99     3395.45    289.63 o 
  -8   3   1     4386.16     4241.45     96.35 o 
  -7   3   1      165.54      187.09     23.51 o 
  -6   3   1     2854.05     2908.65     53.97 o 
  -5   3   1    22046.91    22333.63    307.86 o 
  -4   3   1      383.32      457.49     17.78 o 
  -3   3   1     3230.29     3231.56     49.13 o 
  -2   3   1    36761.46    38955.62    425.30 o 
  -1   3   1      128.78      120.31      6.50 o 
   0   3   1     3948.11     4571.45     57.16 o 
   1   3   1     6456.27     7269.99     87.38 o 
   2   3   1     5660.06     5014.30     65.25 o 
   3   3   1     8651.23     9084.58    134.13 o 
   4   3   1     6664.80     6225.79    103.64 o 
   5   3   1     3685.63     3551.77     73.54 o 
   6   3   1      268.73      186.48     20.44 o 
   7   3   1     2793.35     2688.09     69.65 o 
   8   3   1     2824.21     3074.08     79.57 o 
   9   3   1      467.61      430.22     34.89 o 
  10   3   1     1583.73     1697.96     88.25 o 
  11   3   1     2773.60     2453.33    206.18 o 
  12   3   1       15.26       -1.55     31.15 o 
  13   3   1      241.03      108.35    143.94 o 
 -14   4   1      332.92      107.37    155.61 o 
 -13   4   1      569.89      604.65    123.11 o 
 -12   4   1      270.56      287.19     62.84 o 
 -11   4   1     1084.40     1020.61     76.81 o 
 -10   4   1     5554.27     5691.84    128.48 o 
  -9   4   1     1341.38     1361.22     57.44 o 
  -8   4   1     2889.94     2897.95     79.12 o 
  -7   4   1     4086.01     3936.63     68.22 o 
  -6   4   1     2760.45     2691.33     51.04 o 
  -5   4   1      728.94      837.54     27.53 o 
  -4   4   1    20210.30    19041.61    222.74 o 
  -3   4   1     3907.47     3216.82     49.77 o 
  -2   4   1     7700.30     7561.53     94.12 o 
  -1   4   1       56.87       25.06      7.50 o 
   0   4   1    15488.14    15022.90    170.72 o 
   1   4   1    13220.86    12372.27    164.17 o 
   2   4   1     7545.92     7549.63     93.97 o 
   3   4   1     4003.70     4181.95     83.44 o 
   4   4   1      930.09      985.35     34.21 o 
   5   4   1       42.76       35.45     16.25 o 
   6   4   1     5890.26     6004.54    112.33 o 
   7   4   1      988.62     1096.14     57.41 o 
   8   4   1     2420.18     2501.53     72.31 o 
   9   4   1     1329.42     1271.09     55.66 o 
  10   4   1     1112.80     1099.79     74.82 o 
  11   4   1      160.35      126.57     42.55 o 
  12   4   1     1522.46     1572.23     94.67 o 
  13   4   1      116.17      245.32     56.81 o 
 -14   5   1        1.50      -10.34     43.64 o 
 -13   5   1       26.31      -16.17     39.46 o 
 -12   5   1       12.58        1.41     36.77 o 
 -11   5   1     4377.15     4270.85    199.03 o 
 -10   5   1       12.55       42.41     23.78 o 
  -9   5   1     5251.18     5361.43    120.32 o 
  -8   5   1      806.69      763.39     42.51 o 
  -7   5   1      130.29      182.40     23.48 o 
  -6   5   1       47.91       79.99     16.43 o 
  -5   5   1    17171.58    17223.50    207.93 o 
  -4   5   1       88.44       90.26     11.44 o 
  -3   5   1    11822.37    11038.74    135.41 o 
  -2   5   1     1916.46     2179.51     40.42 o 
  -1   5   1     8285.63     8616.90    123.52 o 
   0   5   1       86.97      142.15      7.59 o 
   1   5   1    44398.59    45751.55    687.96 o 
   2   5   1        6.66        0.97      6.91 o 
   3   5   1    19617.47    20132.11    231.87 o 
   4   5   1       17.13       27.25     18.46 o 
   5   5   1     5712.40     5641.66    103.76 o 
   6   5   1        0.22        1.58     14.29 o 
   7   5   1    10064.28    10136.96    172.37 o 
   8   5   1      105.88      102.21     24.01 o 
   9   5   1      884.68      858.44     58.67 o 
  10   5   1        2.33       -2.11     22.30 o 
  11   5   1     2323.49     2451.04    111.48 o 
  12   5   1       32.79       16.25     38.48 o 
  13   5   1     1055.48     1004.85     86.31 o 
 -13   6   1       21.54      -42.63     41.35 o 
 -12   6   1       82.49       68.85     42.69 o 
 -11   6   1      368.46      276.19     47.75 o 
 -10   6   1     7340.80     7702.09    158.20 o 
  -9   6   1      206.91      201.24     30.16 o 
  -8   6   1     3314.59     3283.21    113.67 o 
  -7   6   1      131.59      117.27     22.36 o 
  -6   6   1     1883.86     1958.19     42.27 o 
  -5   6   1      183.11      294.34     25.51 o 
  -4   6   1    13123.77    12646.09    157.02 o 
  -3   6   1     1796.12     1983.04     37.89 o 
  -2   6   1      314.92      311.05     12.73 o 
  -1   6   1     1246.25     1287.22     33.16 o 
   0   6   1     8345.20     8016.04     98.95 o 
   1   6   1      214.67      203.22     11.09 o 
   2   6   1    62281.89    64801.02    702.00 o 
   3   6   1      232.04      240.15     18.94 o 
   4   6   1      102.82      108.43      9.65 o 
   5   6   1       84.91      101.12     17.09 o 
   6   6   1     8259.06     8079.68    141.93 o 
   7   6   1       32.86       27.24     18.56 o 
   8   6   1     4502.94     4520.60    104.45 o 
   9   6   1       61.08       44.21     23.54 o 
  10   6   1     1230.70     1281.29     71.49 o 
  11   6   1      124.78      126.08     42.25 o 
  12   6   1     1245.61     1203.62     86.67 o 
  13   6   1        0.03       42.01     47.46 o 
 -13   7   1       17.81       61.25     47.48 o 
 -12   7   1      455.00      378.81     56.45 o 
 -11   7   1     1843.08     1905.04     77.10 o 
 -10   7   1      743.77      797.44     50.35 o 
  -9   7   1     5831.55     5893.47    129.21 o 
  -8   7   1      463.79      424.26     46.14 o 
  -7   7   1        0.36      -12.69     17.31 o 
  -6   7   1     2211.28     2375.50     48.66 o 
  -5   7   1     5919.24     5951.49     88.36 o 
  -4   7   1     2674.40     2890.29     51.79 o 
  -3   7   1    18277.69    18270.56    215.05 o 
  -2   7   1     5388.11     5779.50     78.57 o 
  -1   7   1    10910.02    10383.04    150.86 o 
   0   7   1      295.09      384.72     16.04 o 
   1   7   1    32551.80    32907.62    391.62 o 
   2   7   1     1660.74     1408.00     70.95 o 
   3   7   1    10468.84    10633.75    138.86 o 
   4   7   1     2466.50     2351.89     43.89 o 
   5   7   1      267.40      275.55     22.87 o 
   6   7   1      240.45      170.73     22.69 o 
   7   7   1     8307.99     8394.34    152.81 o 
   8   7   1      542.74      560.25     39.61 o 
   9   7   1      495.66      521.86     55.85 o 
  10   7   1      275.10      260.87     35.94 o 
  11   7   1      636.63      696.90     65.21 o 
  12   7   1       11.42       23.37     41.84 o 
  13   7   1     1642.74     1582.53    104.98 o 
 -13   8   1      519.53      494.89     70.22 o 
 -12   8   1      140.07      143.44     45.84 o 
 -11   8   1      310.26      332.76     41.25 o 
 -10   8   1     3468.09     3346.82     97.86 o 
  -9   8   1      741.31      746.98     46.62 o 
  -8   8   1     2267.67     2439.32     74.81 o 
  -7   8   1     6644.75     6555.83    128.20 o 
  -6   8   1     2529.92     2438.65     50.93 o 
  -5   8   1       20.22       15.42      9.82 o 
  -4   8   1    16054.96    15582.13    190.80 o 
  -3   8   1     5817.26     5870.38     92.88 o 
  -2   8   1       17.53        1.33     10.22 o 
  -1   8   1     8336.68     8061.70    125.00 o 
   0   8   1    25829.07    27174.79    383.64 o 
   1   8   1      306.70      289.13     14.57 o 
   2   8   1    14128.27    14076.68    208.67 o 
   3   8   1     5282.69     5487.02     80.41 o 
   4   8   1      394.13      399.11     21.17 o 
   5   8   1     1945.05     1949.00     40.35 o 
   6   8   1     3017.78     3226.63     79.66 o 
   7   8   1       29.82        8.39     20.18 o 
   8   8   1     1125.47     1048.03     51.76 o 
   9   8   1     1883.97     1969.95     84.87 o 
  10   8   1      242.33      199.46     34.60 o 
  11   8   1       98.79      110.42     41.79 o 
  12   8   1     1572.20     1623.40    191.60 o 
  13   8   1        4.37       51.25     48.31 o 
 -13   9   1        0.52       40.05     67.01 o 
 -12   9   1     1555.75     1813.37    107.02 o 
 -11   9   1      890.59      825.24     55.45 o 
 -10   9   1       23.16       -5.61     24.25 o 
  -9   9   1     3325.48     3297.83     93.21 o 
  -8   9   1     1023.03     1068.70     51.50 o 
  -7   9   1       70.40        6.58     19.23 o 
  -6   9   1     8242.33     8301.57    146.22 o 
  -5   9   1     4993.77     4814.74     78.05 o 
  -4   9   1      135.98      140.77     14.07 o 
  -3   9   1     3154.51     3347.31     61.05 o 
  -2   9   1     9196.73     9390.27    146.34 o 
  -1   9   1     5404.46     5683.74     97.95 o 
   0   9   1     1918.83     1709.78     35.17 o 
   1   9   1     4869.11     4631.54     68.54 o 
   2   9   1      580.54      503.87     20.65 o 
   3   9   1      173.45      165.12     13.87 o 
   4   9   1     4202.99     4307.64     77.04 o 
   5   9   1      212.70      163.88     21.72 o 
   6   9   1      713.14      725.51     39.84 o 
   7   9   1      526.66      572.73     38.13 o 
   8   9   1      968.78      945.77     50.04 o 
   9   9   1        4.72        4.37     23.86 o 
  10   9   1     1233.69     1242.72     70.72 o 
  11   9   1      513.15      522.03     50.01 o 
  12   9   1      172.63      156.46     49.30 o 
 -13  10   1     1180.89     1224.05    135.73 o 
 -12  10   1      101.72       45.01     45.39 o 
 -11  10   1      777.63      776.74     71.08 o 
 -10  10   1      886.90      901.78     72.33 o 
  -9  10   1      877.86      882.58     62.31 o 
  -8  10   1      718.23      657.50     41.88 o 
  -7  10   1     8570.65     9043.01    188.41 o 
  -6  10   1       86.22       79.12     20.17 o 
  -5  10   1      772.21      780.47     29.50 o 
  -4  10   1     3339.17     3418.47     60.25 o 
  -3  10   1     6700.51     7000.72     97.47 o 
  -2  10   1      398.50      425.77     25.05 o 
  -1  10   1    12730.44    12566.09    186.56 o 
   0  10   1     8879.15     9130.91    125.75 o 
   1  10   1     1325.95     1274.12     30.20 o 
   2  10   1     1456.51     1361.85     33.25 o 
   3  10   1     7351.91     7570.58    106.29 o 
   4  10   1       17.46        9.78     10.82 o 
   5  10   1     6285.29     6407.20    119.61 o 
   6  10   1     2156.18     2096.47     64.01 o 
   7  10   1        1.22      -24.06     16.04 o 
   8  10   1        6.91       26.33     23.24 o 
   9  10   1     3515.86     3540.43    127.48 o 
  10  10   1       70.32      113.42     32.61 o 
  11  10   1     1109.66     1109.70     81.93 o 
  12  10   1      531.09      615.59    106.38 o 
 -12  11   1     1672.96     1869.69    136.50 o 
 -11  11   1       19.55      -35.59     33.38 o 
 -10  11   1       28.10        1.61     32.83 o 
  -9  11   1       92.37      102.03     39.69 o 
  -8  11   1     4870.38     4809.08    145.31 o 
  -7  11   1      156.43       87.52     51.86 o 
  -6  11   1     5761.53     6001.81    155.66 o 
  -5  11   1        4.07      -22.45     14.97 o 
  -4  11   1      430.60      379.68     37.63 o 
  -3  11   1       64.98       49.72     15.54 o 
  -2  11   1     9783.18     9714.46    176.00 o 
  -1  11   1      260.76      258.38     21.08 o 
   0  11   1     4345.09     3935.92     77.59 o 
   1  11   1     1502.88     1524.86     34.74 o 
   2  11   1      381.01      370.16     19.75 o 
   3  11   1     1151.24     1239.60     37.65 o 
   4  11   1     6869.58     7013.13    103.97 o 
   5  11   1      888.84      846.09     43.19 o 
   6  11   1      494.57      433.09     33.91 o 
   7  11   1      227.14      161.55     33.02 o 
   8  11   1     2784.03     2813.50    109.62 o 
   9  11   1        9.38      -10.16     31.24 o 
  10  11   1     1752.17     1873.72    188.74 o 
  11  11   1      105.69       64.36     68.36 o 
  12  11   1       37.92      -47.82     59.58 o 
 -12  12   1       16.68       -0.56     42.55 o 
 -11  12   1      544.59      541.74     66.69 o 
 -10  12   1       92.82      -10.18     39.54 o 
  -9  12   1     1456.81     1443.00     93.95 o 
  -8  12   1        3.42       13.95     30.14 o 
  -7  12   1     7806.68     7842.91    193.32 o 
  -6  12   1      492.21      419.65     45.00 o 
  -5  12   1      539.71      594.65     34.60 o 
  -4  12   1       13.95        1.53     13.59 o 
  -3  12   1     7115.09     7466.93    131.51 o 
  -2  12   1        0.08       -0.59     12.89 o 
  -1  12   1    11182.87    11179.85    174.28 o 
   0  12   1        0.40        9.05     11.94 o 
   1  12   1      239.60      194.86     14.45 o 
   2  12   1      171.38      189.08     20.12 o 
   3  12   1     4325.41     4040.83    155.07 o 
   4  12   1       36.99       52.36     17.44 o 
   5  12   1     3685.99     3699.89    142.68 o 
   6  12   1      168.75       80.81     30.55 o 
   7  12   1      220.00      274.93     42.51 o 
   8  12   1       33.97       30.75     33.66 o 
   9  12   1     2128.79     2338.25    106.90 o 
  10  12   1       20.55      -47.13     32.66 o 
  11  12   1      671.56      654.72     69.71 o 
 -11  13   1      349.52      390.98     76.08 o 
 -10  13   1       21.99      -46.92     31.28 o 
  -9  13   1      465.72      467.24     58.01 o 
  -8  13   1     3716.26     3831.37    133.06 o 
  -7  13   1        5.68      -38.12     25.41 o 
  -6  13   1     3691.81     3637.38    117.53 o 
  -5  13   1      916.18     1025.93     60.62 o 
  -4  13   1      159.53      163.94     24.86 o 
  -3  13   1       67.35       55.71     18.22 o 
  -2  13   1     7086.55     7368.25    130.94 o 
  -1  13   1       47.25       22.19     15.61 o 
   0  13   1     6152.44     6286.67    150.86 o 
   1  13   1     1073.67     1106.69     57.67 o 
   2  13   1      937.14      811.31     49.22 o 
   3  13   1       27.40       24.20     16.54 o 
   4  13   1     7645.39     7763.78    164.98 o 
   5  13   1       22.30       15.03     26.43 o 
   6  13   1      635.48      601.64     69.82 o 
   7  13   1      440.79      522.32     90.57 o 
   8  13   1     1436.38     1542.71    162.38 o 
   9  13   1        8.29       10.22     39.37 o 
  10  13   1     1389.18     1538.60     94.14 o 
  11  13   1       11.82       -6.51     39.60 o 
 -11  14   1      211.54      162.90     51.72 o 
 -10  14   1     1041.39      998.38     80.96 o 
  -9  14   1      345.57      337.70     53.46 o 
  -8  14   1       41.83       42.21     60.32 o 
  -7  14   1     2334.90     2224.33    173.30 o 
  -6  14   1      299.58      314.49     42.22 o 
  -5  14   1      515.62      603.00     51.54 o 
  -4  14   1     3045.36     3287.82     82.63 o 
  -3  14   1      316.03      345.83     29.05 o 
  -2  14   1      215.30      201.06     33.20 o 
  -1  14   1     5756.26     5701.40    176.81 o 
   0  14   1     3435.35     3746.05    117.21 o 
   1  14   1       50.67       42.53     24.88 o 
   2  14   1     1980.60     2109.27     81.51 o 
   3  14   1     2516.16     2852.24    212.53 o 
   4  14   1       98.87       42.32     30.17 o 
   5  14   1     2888.23     3118.70    106.83 o 
   6  14   1      706.51      701.31     57.15 o 
   7  14   1      145.70       86.92     36.40 o 
   8  14   1      702.50      680.78     62.62 o 
   9  14   1     1085.82     1241.51    106.27 o 
  10  14   1        3.54      -14.70     37.70 o 
  11  14   1      284.36      147.68     53.48 o 
 -10  15   1       17.90      -42.15     38.26 o 
  -9  15   1     1044.57     1094.88    237.45 o 
  -8  15   1      625.73      641.10     63.67 o 
  -7  15   1       70.60       74.25     37.03 o 
  -6  15   1      596.22      482.77     54.73 o 
  -5  15   1     1934.26        5.22     23.59 o 
  -4  15   1      321.03      350.08     42.12 o 
  -3  15   1     1492.98     1605.52    146.36 o 
  -2  15   1     1651.76     1690.61     77.40 o 
  -1  15   1     1033.09     1117.82     64.41 o 
   0  15   1      454.50      496.85     60.91 o 
   1  15   1     3987.60     4576.55    130.10 o 
   2  15   1      980.05     1122.74     63.23 o 
   3  15   1      289.00      341.29     44.40 o 
   5  15   1      410.76      475.22     74.87 o 
   6  15   1       10.43      -30.16     40.37 o 
   7  15   1     1325.79     1232.28    114.65 o 
   8  15   1      346.37      326.27     51.95 o 
   9  15   1      181.82      120.51     50.93 o 
  10  15   1      413.44      423.45     63.79 o 
 -10  16   1      939.87      910.79    119.70 o 
  -9  16   1       82.07       61.79     59.78 o 
  -8  16   1      356.02      302.96     80.62 o 
  -7  16   1      636.65      508.27     85.19 o 
  -6  16   1      526.74      438.39     78.45 o 
  -5  16   1       14.86      -26.03     38.40 o 
  -4  16   1     5905.82     6307.35    163.43 o 
  -3  16   1       12.66       29.81     29.02 o 
  -2  16   1      724.47      705.28     69.35 o 
  -1  16   1      521.78      533.57     48.98 o 
   0  16   1     2209.31     2512.27     95.95 o 
   1  16   1       91.81       93.20     31.16 o 
   2  16   1     3681.08     3800.61    121.59 o 
   3  16   1      597.01      663.19     52.94 o 
   4  16   1       37.07       83.69     50.70 o 
   5  16   1      230.09      163.06     57.21 o 
   6  16   1     1752.84     1738.23    131.86 o 
   7  16   1       22.20      104.49     59.37 o 
   8  16   1      745.47      750.20    107.11 o 
   9  16   1      217.51      208.93     78.97 o 
  -9  17   1      681.11      797.96    112.72 o 
  -8  17   1       18.23      -54.88     50.26 o 
  -7  17   1        3.52       24.63     45.64 o 
  -6  17   1       59.19       88.24     60.65 o 
  -5  17   1     1562.38     1695.36    128.01 o 
  -4  17   1      203.13      174.30     60.80 o 
  -3  17   1     3352.08     3355.87    116.66 o 
  -2  17   1      334.01      325.82     46.01 o 
  -1  17   1        8.65      -28.38     25.36 o 
   0  17   1       23.83       43.96     29.52 o 
   1  17   1     2550.45     3097.27    176.66 o 
   2  17   1        6.76      -39.93     26.62 o 
   3  17   1     1849.50     1765.90    130.97 o 
   4  17   1       60.04       62.41     47.54 o 
   5  17   1      654.05      589.20     87.88 o 
   6  17   1      121.89       71.26     55.89 o 
   7  17   1     1108.40     1147.08    119.92 o 
   8  17   1        9.87      -68.70     47.15 o 
   9  17   1       58.64       20.30     62.41 o 
  -8  18   1      157.28      223.90     80.59 o 
  -7  18   1       54.49      107.21     65.33 o 
  -6  18   1      987.05      256.87     63.85 o 
  -5  18   1        0.76       19.66     48.57 o 
  -4  18   1     2190.34     2085.12    144.73 o 
  -3  18   1       56.77       67.89     35.37 o 
  -2  18   1      553.27      422.06     50.10 o 
  -1  18   1       39.12       71.29     35.49 o 
   0  18   1     1481.96     1741.97    123.83 o 
   1  18   1       23.50       -6.75     30.72 o 
   2  18   1     3269.94     3503.64    122.99 o 
   3  18   1       26.55       95.28     55.43 o 
   4  18   1       78.07       73.35     53.47 o 
   5  18   1      231.59       26.17     36.67 o 
   6  18   1     2189.17     2493.29    167.55 o 
   7  18   1       40.08      -52.44     53.31 o 
   8  18   1      412.96      384.17     92.49 o 
  -8  19   1      415.19      373.81     91.94 o 
  -7  19   1        0.43       -6.40     56.74 o 
  -6  19   1       89.12      -16.29     48.92 o 
  -5  19   1     1506.55     1560.48    136.34 o 
  -4  19   1       27.71       15.64     47.82 o 
  -3  19   1      865.11      795.24     98.61 o 
  -2  19   1      230.05      228.28     47.03 o 
  -1  19   1      513.90      610.95     66.59 o 
   0  19   1      311.23      382.91     51.19 o 
   1  19   1     2094.52     2371.63    104.75 o 
   2  19   1       97.06      111.77     39.89 o 
   3  19   1      573.99      425.57     82.30 o 
   4  19   1      271.97      296.99     79.39 o 
   5  19   1      765.25      814.01    106.65 o 
   6  19   1      252.62      281.00     79.42 o 
   7  19   1      807.99      825.61    115.87 o 
  -7  20   1      766.48      739.04    114.19 o 
  -6  20   1      240.38      147.19     70.44 o 
  -5  20   1       21.07       44.98     53.97 o 
  -4  20   1      661.67      863.36    107.33 o 
  -3  20   1      371.84      288.57     74.76 o 
  -2  20   1       11.85      -46.15     30.77 o 
  -1  20   1     1186.34     1220.34    205.13 o 
   0  20   1     1060.64     1174.76     79.68 o 
   1  20   1       26.16       55.55     38.77 o 
   2  20   1      914.71     1090.36    116.52 o 
   3  20   1      708.61      846.29    105.46 o 
   4  20   1       29.93       43.29     55.85 o 
   5  20   1      883.17     1040.75    123.49 o 
   6  20   1      596.71      528.18    102.87 o 
  -5  21   1      294.06      395.68     89.71 o 
  -4  21   1       24.13       -2.29     52.28 o 
  -3  21   1       89.92      -11.01     55.58 o 
  -2  21   1     1331.16     1658.64    189.30 o 
  -1  21   1      134.30      132.92     45.61 o 
   0  21   1      698.69      711.79     69.47 o 
   1  21   1      536.67      677.12     68.20 o 
   2  21   1      431.65      450.50     90.44 o 
   3  21   1       66.78      207.27     72.78 o 
   4  21   1      822.39      679.22    103.96 o 
   5  21   1      119.67       96.46     71.94 o 
  -3  22   1      396.65      238.23     75.18 o 
  -2  22   1       38.44       68.29     62.30 o 
  -1  22   1     1545.14     1876.70    142.88 o 
   0  22   1      102.84       37.07     48.48 o 
   1  22   1        5.59       -3.39     60.14 o 
   2  22   1       65.23       67.30     60.38 o 
   3  22   1      774.77      799.70    112.84 o 
 -14   0   2     1469.37     1595.83    154.18 o 
 -12   0   2      131.82       78.40     54.65 o 
 -10   0   2     5853.40     6144.97    247.08 o 
  -8   0   2     8864.96     8741.81    183.88 o 
  -6   0   2        0.09       39.62     17.26 o 
  -4   0   2    14346.43    16121.38    399.86 o 
  -2   0   2    31136.91    34626.14    536.81 o 
   0   0   2    12620.06    11857.23    192.72 o 
   4   0   2    12493.76    13044.78    280.26 o 
   6   0   2     1031.90      896.16     38.56 o 
   8   0   2    13848.53    13868.51    404.25 o 
  10   0   2      885.03      753.63     90.44 o 
  12   0   2     1719.92     1853.68    151.07 o 
 -14   1   2        0.17       18.27     60.86 o 
 -13   1   2     2109.39     1944.43    327.92 o 
 -12   1   2      257.92      284.42     55.92 o 
 -11   1   2     1001.00      899.37     73.72 o 
 -10   1   2      571.50      685.74     62.04 o 
  -9   1   2    10461.27    10715.76    155.79 o 
  -8   1   2      401.48      546.96     27.80 o 
  -7   1   2     5825.62     5784.24     93.03 o 
  -6   1   2     2306.93     2404.87     50.31 o 
  -5   1   2     2997.15     2407.54     56.99 o 
  -4   1   2     1669.44     1733.75     36.49 o 
  -3   1   2     4806.08     3797.13     66.85 o 
  -2   1   2     8125.56     7878.67    111.10 o 
  -1   1   2    11465.86     9706.90    202.80 o 
   0   1   2     4701.32     5301.81     66.45 o 
   1   1   2     7150.04     8065.43    105.50 o 
   2   1   2    26497.84    27649.07    371.58 o 
   3   1   2     8047.03     8072.29    101.45 o 
   4   1   2     4623.94     4655.48     67.36 o 
   5   1   2      483.78      507.22     36.77 o 
   6   1   2       16.74        3.11      7.74 o 
   7   1   2     4962.67     5011.18     87.47 o 
   8   1   2       71.36      105.20     20.15 o 
   9   1   2     2543.65     2575.75    102.78 o 
  10   1   2      279.86      339.36     56.42 o 
  11   1   2       81.09       47.70     39.16 o 
  12   1   2        5.64        6.13     37.13 o 
  13   1   2     2087.98     2321.18    122.98 o 
 -14   2   2     1446.00     1539.49    106.59 o 
 -13   2   2      396.94      453.94     97.22 o 
 -12   2   2      409.97      440.58     61.00 o 
 -11   2   2     1286.11     1188.35     81.82 o 
 -10   2   2     3839.51     3910.44    101.54 o 
  -9   2   2      142.69      161.11     26.30 o 
  -8   2   2     8419.57     8357.11    125.75 o 
  -7   2   2     5052.32     4730.19     80.96 o 
  -6   2   2     1292.05     1232.66     89.93 o 
  -5   2   2      602.66      450.56     45.55 o 
  -4   2   2    25064.21    24376.17    319.65 o 
  -3   2   2     8475.16     7741.80    100.07 o 
  -2   2   2    31609.65    31537.16    347.80 o 
  -1   2   2    27527.25    26702.03    294.09 o 
   0   2   2     1971.90     2216.02     38.40 o 
   1   2   2     5475.24     4990.59     64.57 o 
   2   2   2   112684.84   117378.60   1255.44 o 
   3   2   2        5.17       20.61      9.25 o 
   4   2   2     4967.97     5090.58     71.66 o 
   5   2   2     9074.74     9815.79    126.18 o 
   6   2   2     1081.29     1044.33     27.12 o 
   7   2   2      384.40      418.08     31.85 o 
   8   2   2     7340.11     7437.27    248.12 o 
   9   2   2      871.59      747.36    247.54 o 
  10   2   2       59.08       -5.60     27.05 o 
  11   2   2      912.50      722.58    241.47 o 
  12   2   2      990.71      932.44     81.58 o 
  13   2   2        2.59       29.71     45.74 o 
 -14   3   2       10.85        1.87     47.19 o 
 -13   3   2     1561.16     1801.17    108.50 o 
 -12   3   2     2718.87     2793.76    196.00 o 
 -11   3   2      157.19      176.40     56.89 o 
 -10   3   2     2627.78     2667.90     96.66 o 
  -9   3   2     5072.81     5034.14    134.41 o 
  -8   3   2     1946.77     2030.01     70.97 o 
  -7   3   2     3271.34     3215.28     62.74 o 
  -6   3   2     4946.48     5102.25     81.51 o 
  -5   3   2     1265.23     1171.95     31.73 o 
  -4   3   2     1202.95     1235.38     30.63 o 
  -3   3   2    36687.69    35780.25    598.85 o 
  -2   3   2       22.69       39.28      6.96 o 
  -1   3   2       16.60       15.88      6.62 o 
   0   3   2     1829.26     1939.14     35.59 o 
   1   3   2    46510.17    47280.45    595.60 o 
   2   3   2    46676.86    50200.38    634.96 o 
   3   3   2    17253.67    16916.88    233.01 o 
   4   3   2    18845.60    18806.61    342.34 o 
   5   3   2      636.75      638.02     31.48 o 
   6   3   2      987.02     1090.60     43.83 o 
   7   3   2     6003.60     6196.59    119.08 o 
   8   3   2       10.75       64.70     19.76 o 
   9   3   2      921.86      987.03     48.39 o 
  10   3   2     2827.53     2929.56    117.41 o 
  11   3   2       46.66       11.26     34.24 o 
  12   3   2      385.53      398.86     62.01 o 
  13   3   2     1391.06     1096.36    273.68 o 
 -14   4   2      324.63      244.20     60.84 o 
 -13   4   2     1045.01      970.84    115.99 o 
 -12   4   2      170.95       66.54     55.18 o 
 -11   4   2     6351.28     6269.51    142.98 o 
 -10   4   2      666.89      679.24     55.81 o 
  -9   4   2       23.52        0.36     19.11 o 
  -8   4   2     3879.81     3943.21     74.82 o 
  -7   4   2     9355.27     9092.71    157.48 o 
  -6   4   2       41.49       89.41     13.45 o 
  -5   4   2    10907.77    10583.04    138.59 o 
  -4   4   2    10136.57     9472.16    123.10 o 
  -3   4   2       18.15       32.92      8.45 o 
  -2   4   2       13.11      100.22      9.85 o 
  -1   4   2     4153.13     3624.13     64.82 o 
   0   4   2      541.20      401.70     14.01 o 
   1   4   2    11555.09    11743.17    138.87 o 
   2   4   2    31764.17    33717.77    386.16 o 
   3   4   2      354.57      353.63     16.69 o 
   4   4   2      468.70      646.73     33.00 o 
   5   4   2    13479.43    13536.00    229.70 o 
   6   4   2      298.26      246.01     23.43 o 
   7   4   2      340.93      350.41     28.86 o 
   8   4   2     1229.01     1260.30     51.30 o 
   9   4   2     2212.11     2252.30     72.46 o 
  10   4   2       22.67       -0.76     30.96 o 
  11   4   2     2267.19     2094.07    243.74 o 
  12   4   2      396.25      420.93     62.35 o 
  13   4   2      133.63       93.02     74.39 o 
 -14   5   2       43.12       -8.13     78.30 o 
 -13   5   2      245.62      220.77     90.41 o 
 -12   5   2     1953.96     2091.89    107.55 o 
 -11   5   2        2.19      -13.98     26.29 o 
 -10   5   2     2914.49     2894.51     88.68 o 
  -9   5   2      877.71      745.36     45.08 o 
  -8   5   2     1926.76     1858.11     63.01 o 
  -7   5   2     1608.34     1528.84     47.58 o 
  -6   5   2    15175.69    14782.77    187.92 o 
  -5   5   2      318.36      384.37     38.30 o 
  -4   5   2    16081.63    16000.84    193.52 o 
  -3   5   2     6563.82     6822.27     92.15 o 
  -2   5   2    15271.12    15009.61    176.50 o 
  -1   5   2      542.08      420.90     13.99 o 
   0   5   2    11615.22    11446.01    144.67 o 
   1   5   2      404.60      386.98     17.76 o 
   2   5   2     4205.96     4381.78     73.07 o 
   3   5   2     1176.52     1105.20     25.91 o 
   4   5   2    20559.02    21629.81    299.69 o 
   5   5   2      181.64      198.00     23.26 o 
   6   5   2     4643.73     5007.37    101.67 o 
   7   5   2     1167.53     1071.03     78.04 o 
   8   5   2       13.29        9.24     20.39 o 
   9   5   2       21.71        9.75     22.54 o 
  10   5   2     4463.88     4512.39    147.18 o 
  11   5   2       90.37      107.20     40.86 o 
  12   5   2      767.09      816.17     76.08 o 
  13   5   2      151.23      147.98     60.91 o 
 -14   6   2       73.45       43.80     49.28 o 
 -13   6   2      874.64      728.59     74.36 o 
 -12   6   2       38.02        6.70     36.73 o 
 -11   6   2     2619.89     2797.13     92.65 o 
 -10   6   2      287.21      182.47     32.68 o 
  -9   6   2      286.23      320.06     34.16 o 
  -8   6   2       91.54       78.37     24.30 o 
  -7   6   2    14828.52    14955.90    200.17 o 
  -6   6   2        3.42        3.97     10.25 o 
  -5   6   2    16500.31    16688.40    205.10 o 
  -4   6   2       81.91      124.39     16.60 o 
  -3   6   2      416.84      562.29     20.34 o 
  -2   6   2     1203.04     1230.71     25.87 o 
  -1   6   2    16756.61    15807.80    419.97 o 
   0   6   2     1026.50      961.25     22.32 o 
   1   6   2    16874.52    17743.63    235.54 o 
   2   6   2     1882.75     2000.89     38.32 o 
   3   6   2     1592.25     1523.87     32.88 o 
   4   6   2        7.62       25.46     12.39 o 
   5   6   2     8959.47     8788.47    195.97 o 
   6   6   2      209.45      210.30     24.44 o 
   7   6   2     1700.20     1675.55     58.69 o 
   8   6   2       11.70        7.53     29.73 o 
   9   6   2     1002.52     1085.22     54.19 o 
  10   6   2      127.72      135.00     42.28 o 
  11   6   2     1894.99     2027.17    103.02 o 
  12   6   2        8.22        5.75     37.40 o 
  13   6   2      159.40       93.57     81.23 o 
 -13   7   2       65.85       56.65     46.24 o 
 -12   7   2      955.66     1018.78     78.53 o 
 -11   7   2       82.20       19.20     42.64 o 
 -10   7   2     1540.09     1664.05     68.44 o 
  -9   7   2      453.53      402.28     37.27 o 
  -8   7   2     1675.73     1662.41     61.17 o 
  -7   7   2      427.78      422.14     32.14 o 
  -6   7   2     8429.37     7891.69    114.45 o 
  -5   7   2     1394.54     1581.04     38.85 o 
  -4   7   2    14185.07    14601.34    180.56 o 
  -3   7   2     4187.22     4270.80     73.02 o 
  -2   7   2    12587.56    12087.84    175.78 o 
  -1   7   2      354.80      403.25     21.12 o 
   0   7   2     9401.52     9198.86    115.18 o 
   1   7   2     5585.93     5416.45     76.03 o 
   2   7   2       39.87       20.25      8.78 o 
   3   7   2     1103.63     1168.28     30.19 o 
   4   7   2     5693.61     5561.44     81.53 o 
   5   7   2      371.08      402.43     27.57 o 
   6   7   2     5024.90     5183.88    107.24 o 
   7   7   2      273.86      286.17     38.53 o 
   8   7   2       57.58       35.92     34.81 o 
   9   7   2     1579.44     1558.58     65.11 o 
  10   7   2     1922.68     2072.73    122.96 o 
  11   7   2        2.90      -17.37     32.52 o 
  12   7   2      266.52      273.22     56.94 o 
  13   7   2       84.78        7.40     58.23 o 
 -13   8   2      466.32      517.36     67.86 o 
 -12   8   2      131.17      123.09     36.46 o 
 -11   8   2     1156.51     1230.20     65.00 o 
 -10   8   2     1951.29     1915.36     74.15 o 
  -9   8   2       29.91       18.89     30.16 o 
  -8   8   2     2642.63     2670.15    107.25 o 
  -7   8   2     5477.78     5839.27    117.73 o 
  -6   8   2       49.08       67.70     14.08 o 
  -5   8   2     7046.33     6622.08     98.25 o 
  -4   8   2     4332.95     4270.04     69.22 o 
  -3   8   2        4.71       16.38      9.76 o 
  -2   8   2     8792.22     8515.60    134.63 o 
  -1   8   2     6704.14     6187.03    103.51 o 
   0   8   2      667.45      640.21     33.60 o 
   1   8   2     5936.07     5969.43     83.67 o 
   2   8   2     4386.04     4288.74     66.94 o 
   3   8   2     3926.13     3966.19     64.66 o 
   4   8   2     1207.46     1212.03     44.04 o 
   5   8   2     6151.15     6427.51    119.67 o 
   6   8   2     2486.54     2485.31     70.61 o 
   7   8   2     1846.14     2014.91     66.56 o 
   8   8   2      572.16      451.13     38.45 o 
   9   8   2      914.33      971.13     54.07 o 
  10   8   2      146.73      177.24     33.87 o 
  11   8   2     1118.57     1136.14     94.68 o 
  12   8   2      499.66      566.50     92.00 o 
 -13   9   2      683.79      664.61    109.82 o 
 -12   9   2      790.62      937.91    192.99 o 
 -11   9   2      265.84      230.93     50.59 o 
 -10   9   2     1250.33     1351.13     64.91 o 
  -9   9   2     2323.77     2156.26     74.62 o 
  -8   9   2       28.02       12.38     20.23 o 
  -7   9   2     3149.48     3110.68    122.15 o 
  -6   9   2     7300.45     7275.72    129.40 o 
  -5   9   2     1298.93     1271.41     36.11 o 
  -4   9   2     4927.63     5026.38     78.23 o 
  -3   9   2     8387.53     8560.99    139.88 o 
  -2   9   2       26.10       21.85     17.13 o 
  -1   9   2     5882.35     6358.48    115.59 o 
   0   9   2    11274.84    11480.79    142.94 o 
   1   9   2     8520.41     8598.64    113.50 o 
   2   9   2     1689.88     1715.24     41.71 o 
   3   9   2     4263.90     4351.04    114.66 o 
   4   9   2     3467.34     3456.76     61.46 o 
   5   9   2       97.88       80.50     23.82 o 
   6   9   2     2496.15     2500.13     71.65 o 
   7   9   2     1559.76     1642.80     61.36 o 
   8   9   2      942.23      901.85     49.87 o 
   9   9   2      923.61     1026.94     55.94 o 
  10   9   2     1207.17     1343.34     66.77 o 
  11   9   2       88.46      112.51     62.04 o 
  12   9   2      142.73      165.68     51.59 o 
 -13  10   2       16.63      -49.19     63.05 o 
 -12  10   2      307.34      360.24     59.52 o 
 -11  10   2      325.26      281.72     53.18 o 
 -10  10   2     2495.93     2710.06    114.36 o 
  -9  10   2       27.87       14.94     30.38 o 
  -8  10   2     1690.43     1610.54     81.57 o 
  -7  10   2      176.79      158.86     26.02 o 
  -6  10   2      257.31      200.50     25.26 o 
  -5  10   2     4424.28     4446.89     75.51 o 
  -4  10   2     6199.66     6246.61    102.74 o 
  -3  10   2        8.10       -3.70     11.91 o 
  -2  10   2     2549.04     2730.21     64.14 o 
  -1  10   2     2637.33     2371.53     58.82 o 
   0  10   2       44.91       49.97      7.50 o 
   1  10   2      113.84      147.91     12.86 o 
   2  10   2    13840.65    14066.67    376.99 o 
   3  10   2      677.48      706.28     26.78 o 
   4  10   2     2363.63     2372.49     49.80 o 
   5  10   2      372.55      361.37     29.05 o 
   6  10   2     1768.93     1844.19     61.60 o 
   7  10   2      370.58      303.76     31.66 o 
   8  10   2     1958.04     2098.65     73.00 o 
   9  10   2      375.37      352.31     38.87 o 
  10  10   2      153.24       86.95     32.12 o 
  11  10   2      412.33      359.24     75.65 o 
  12  10   2      593.39      570.26    103.09 o 
 -12  11   2       11.18      -24.74     41.22 o 
 -11  11   2      210.00      196.68     50.43 o 
 -10  11   2       12.45       92.65     40.42 o 
  -9  11   2     4949.12     5153.62    158.43 o 
  -8  11   2        4.04      -14.55     26.07 o 
  -7  11   2     2740.50     2728.46    224.54 o 
  -6  11   2      924.74      741.87     53.20 o 
  -5  11   2     4645.34     4618.21    127.33 o 
  -4  11   2       11.31        2.75     14.23 o 
  -3  11   2     5331.13     5460.13    105.00 o 
  -2  11   2       13.52       39.46     14.55 o 
  -1  11   2     2920.66     3037.23     92.84 o 
   0  11   2     1773.83     1834.64     50.29 o 
   1  11   2     8792.77     9303.20    124.30 o 
   2  11   2      105.09      144.95     15.42 o 
   3  11   2     9125.11     9390.47    129.44 o 
   4  11   2       19.40       20.10     12.67 o 
   5  11   2      691.95      625.81     36.38 o 
   6  11   2      108.15      113.61     23.72 o 
   7  11   2     4096.97     4099.94    101.31 o 
   8  11   2       30.82        6.89     23.33 o 
   9  11   2     1028.91      991.23     72.02 o 
  10  11   2      253.68      140.56     45.86 o 
  11  11   2       89.38       28.88     42.36 o 
 -12  12   2      355.47      400.63     64.01 o 
 -11  12   2       79.11       37.88     42.12 o 
 -10  12   2     1345.81     1465.92     90.43 o 
  -9  12   2       49.20       35.12     35.71 o 
  -8  12   2     4089.84     4386.81    140.48 o 
  -7  12   2       61.29       94.09     34.93 o 
  -6  12   2      622.69      712.71     54.00 o 
  -5  12   2      193.66      140.30     23.51 o 
  -4  12   2     7111.53     7427.17    134.29 o 
  -3  12   2      101.55       88.69     19.46 o 
  -2  12   2     5460.08     5479.71    106.13 o 
  -1  12   2       24.19       19.72     14.50 o 
   0  12   2      422.70      490.71     29.22 o 
   1  12   2      145.11      173.45     20.00 o 
   2  12   2     9659.83     9934.59    134.95 o 
   3  12   2      267.01      249.13     35.25 o 
   4  12   2     5366.25     5582.04    108.74 o 
   5  12   2      933.20      898.88     58.82 o 
   6  12   2     1040.85     1093.28     65.70 o 
   7  12   2        3.10      -18.53     28.45 o 
   8  12   2     3014.26     2884.16    113.75 o 
   9  12   2        5.14      -44.83     29.89 o 
  10  12   2      179.29      124.73     65.45 o 
  11  12   2       18.76      -37.89     39.90 o 
 -12  13   2      141.47       75.69     48.20 o 
 -11  13   2      164.43       93.59     46.48 o 
 -10  13   2      349.04      269.95     52.94 o 
  -9  13   2     2895.13     3005.42    121.92 o 
  -8  13   2      536.97      557.08     57.57 o 
  -7  13   2     1903.61     1756.22     86.08 o 
  -6  13   2     1875.46     1576.53     97.48 o 
  -5  13   2     3823.93     3461.13    154.33 o 
  -4  13   2      729.64      788.37     60.89 o 
  -3  13   2     2951.06     2891.43     81.84 o 
  -2  13   2     1330.14     1294.51     67.90 o 
  -1  13   2     1233.04     1286.42     50.30 o 
   0  13   2     1279.16     1266.63     45.33 o 
   1  13   2     7582.60     8047.08    179.05 o 
   2  13   2       11.69       18.48     21.19 o 
   3  13   2     5667.27     6117.75    132.94 o 
   4  13   2     1887.58     1840.29     76.30 o 
   5  13   2       32.21       -4.37     26.64 o 
   6  13   2      687.93      606.01    101.05 o 
   7  13   2     3127.77     3333.96    119.71 o 
   8  13   2        0.07      -57.06     38.04 o 
   9  13   2      714.63      700.04     66.75 o 
  10  13   2      232.64      160.26    108.60 o 
  11  13   2       90.24      116.23     49.77 o 
 -11  14   2      440.23      417.64    117.19 o 
 -10  14   2      636.78      681.84    148.94 o 
  -9  14   2       36.42       52.28     37.34 o 
  -8  14   2     2738.25     2738.41    112.36 o 
  -7  14   2     2015.29     2059.06    136.61 o 
  -6  14   2      213.41      194.99     37.78 o 
  -5  14   2     3738.62     3587.61    104.61 o 
  -4  14   2     2517.07     2622.19     73.96 o 
  -3  14   2       29.22       32.35     18.74 o 
  -2  14   2     3802.57     3967.52    117.89 o 
  -1  14   2     5711.45     6068.20    152.97 o 
   0  14   2      780.85      895.03     64.94 o 
   1  14   2     1175.62     1302.48     65.39 o 
   2  14   2     2691.42     2854.75     96.92 o 
   3  14   2      200.62      246.03     34.64 o 
   4  14   2     1538.40     1463.96    110.53 o 
   5  14   2     2345.73     2380.36    146.83 o 
   6  14   2     1246.17     1313.51     73.79 o 
   7  14   2      400.50      331.50     47.44 o 
   8  14   2      948.34     1049.81     75.15 o 
   9  14   2      164.55       78.82     40.55 o 
  10  14   2        7.45        5.63     39.27 o 
 -11  15   2       16.86      -15.55     39.85 o 
 -10  15   2      585.88      571.66     68.30 o 
  -9  15   2      733.48      753.10     72.48 o 
  -8  15   2     1048.79     1009.88     72.55 o 
  -7  15   2      963.84      860.16     65.70 o 
  -6  15   2     3295.73     3384.64    175.43 o 
  -5  15   2      781.98      798.54    145.58 o 
  -4  15   2     1612.54     1573.67    184.76 o 
  -3  15   2     1112.38     1112.25     65.37 o 
  -2  15   2     3063.23     3168.58    106.96 o 
  -1  15   2       84.59       68.88     28.82 o 
   0  15   2     5216.92     5616.44    148.87 o 
   1  15   2     1918.93     2025.03     84.07 o 
   2  15   2      564.08      434.22     44.16 o 
   3  15   2      707.01      729.15    168.61 o 
   4  15   2     3530.31     3456.40    174.31 o 
   5  15   2        3.90      -18.57     38.72 o 
   6  15   2     1540.37     1691.61    132.00 o 
   7  15   2      745.48      607.43     93.50 o 
   8  15   2        8.84      -21.79     52.97 o 
   9  15   2      284.49      234.54     77.46 o 
  10  15   2      764.48      664.16    109.73 o 
 -10  16   2       26.97       51.78     44.32 o 
  -9  16   2      102.45       87.62     62.20 o 
  -8  16   2      561.27      603.60     93.78 o 
  -7  16   2     1445.39     1359.23    123.29 o 
  -6  16   2       41.38       69.26     44.57 o 
  -5  16   2     2283.12     2305.93    148.01 o 
  -4  16   2      575.93      558.06     52.39 o 
  -3  16   2        6.79      -21.72     25.96 o 
  -2  16   2      162.12      154.11     61.69 o 
  -1  16   2     3631.08     4076.39    256.28 o 
   0  16   2      303.72      234.87     38.22 o 
   1  16   2     1143.65     1185.45     66.85 o 
   2  16   2      753.80      656.78     53.14 o 
   3  16   2      395.17      515.55     78.15 o 
   4  16   2      119.47      -20.89     24.83 o 
   5  16   2     1317.29     1583.28    125.27 o 
   6  16   2      309.87      280.39     70.56 o 
   7  16   2      366.44      257.60     75.32 o 
   8  16   2      407.42      376.86     89.48 o 
   9  16   2      354.82      346.18     90.82 o 
  -9  17   2        0.53      -33.00     55.49 o 
  -8  17   2      148.65       85.74     58.08 o 
  -7  17   2       46.63      105.50     56.08 o 
  -6  17   2     2204.56       50.91     33.44 o 
  -5  17   2       17.80       30.58     46.00 o 
  -4  17   2      559.92      615.35     97.81 o 
  -3  17   2       95.80      113.48     38.44 o 
  -2  17   2     2144.53     2338.23     98.28 o 
  -1  17   2      176.91      208.47     39.67 o 
   0  17   2     3143.40     3453.34    118.09 o 
   1  17   2       18.57       14.01     27.94 o 
   2  17   2       76.00       27.74     42.73 o 
   3  17   2       13.82        4.72     46.84 o 
   4  17   2     1209.20     1221.97    115.50 o 
   5  17   2       34.24       39.96     47.47 o 
   6  17   2     1332.36     1652.25    136.11 o 
   7  17   2       14.75       29.42     56.17 o 
   8  17   2       16.44       12.97     58.30 o 
  -9  18   2       88.75       87.52     67.10 o 
  -8  18   2       65.52       41.80     61.45 o 
  -7  18   2     1276.60     1442.86    133.76 o 
  -6  18   2        1.23       46.52     53.89 o 
  -5  18   2     1487.71     1706.73    136.15 o 
  -4  18   2      109.17      132.27     59.38 o 
  -3  18   2      130.57      137.69     40.24 o 
  -2  18   2       51.44       70.85     36.69 o 
  -1  18   2     3248.15     3824.56    130.09 o 
   0  18   2       48.69       39.10     32.36 o 
   1  18   2     1267.80     1304.28     76.68 o 
   2  18   2        2.15      -26.81     28.74 o 
   3  18   2      278.36      362.93     74.51 o 
   4  18   2        1.64       -6.29     43.58 o 
   5  18   2     1728.10     1981.36    149.91 o 
   6  18   2       26.21       23.17     54.68 o 
   7  18   2      318.50      216.90     75.30 o 
   8  18   2       39.93      -57.37     50.86 o 
  -8  19   2      219.22      216.43     77.59 o 
  -7  19   2       60.51       53.88     63.79 o 
  -6  19   2     1665.53     1638.34    138.55 o 
  -5  19   2      189.75      131.87     62.82 o 
  -4  19   2      494.71      657.83     92.96 o 
  -3  19   2      358.82      249.46     47.18 o 
  -2  19   2     1188.95     1371.75     82.17 o 
  -1  19   2       80.08      136.80     60.42 o 
   0  19   2     2755.56     2879.92    115.29 o 
   1  19   2      170.95       77.05     38.18 o 
   2  19   2      119.23        7.20     49.10 o 
   3  19   2       87.74       78.84     58.32 o 
   4  19   2     1080.77     1197.37    123.97 o 
   5  19   2       41.37      -29.84     31.31 o 
   6  19   2      962.05      933.38    115.47 o 
   7  19   2      342.25      260.60     82.36 o 
  -6  20   2      109.80       77.16     65.58 o 
  -5  20   2      722.87      610.31     97.42 o 
  -4  20   2      588.54      528.41     92.00 o 
  -3  20   2       14.72      -26.35     44.71 o 
  -2  20   2      474.74      572.24     62.17 o 
  -1  20   2     1168.55     1086.87    114.09 o 
   0  20   2        1.90       -1.52     36.38 o 
   1  20   2      848.98      937.73     73.22 o 
   2  20   2      708.58      601.49     97.34 o 
   3  20   2      166.17      123.85     62.05 o 
   4  20   2      263.91      243.59     76.90 o 
   5  20   2      986.02     1056.81    125.60 o 
   6  20   2       46.90       54.34     64.02 o 
  -5  21   2      355.05      251.41     84.89 o 
  -4  21   2      135.42       86.84     58.77 o 
  -3  21   2     1262.19     1287.44    124.35 o 
  -2  21   2       60.47       24.67     39.49 o 
  -1  21   2      225.40      238.75    106.41 o 
   0  21   2      470.85      489.34     62.35 o 
   1  21   2      597.82      628.09     97.65 o 
   2  21   2        0.05       -3.35     49.95 o 
   3  21   2      732.85      631.35    103.58 o 
   4  21   2      394.27      347.25     92.71 o 
  -3  22   2        1.56      -16.50     55.47 o 
  -2  22   2      671.78      739.70     72.38 o 
  -1  22   2       69.32       32.71     44.44 o 
   0  22   2       38.12       65.57     45.17 o 
   1  22   2        0.73       -5.94     58.67 o 
   2  22   2      766.40      988.74    122.04 o 
   3  22   2      127.22      183.82     80.64 o 
 -13   0   3       91.93      119.05     66.90 o 
 -11   0   3      953.17      991.99    108.16 o 
  -9   0   3     1246.77     1198.00     61.81 o 
  -7   0   3     3234.29     3397.25    173.61 o 
  -5   0   3    28896.13    29995.85    807.73 o 
  -3   0   3      117.16      309.31     21.98 o 
  -1   0   3    84606.49    81586.49   1776.00 o 
   1   0   3     2079.82     1717.47     44.85 o 
   5   0   3    15109.69    14674.99    255.78 o 
   7   0   3     3006.17     3047.61     82.72 o 
   9   0   3       72.57      105.94     52.35 o 
  11   0   3     2401.49     2393.42    159.29 o 
  13   0   3     1362.75     1165.13    131.09 o 
 -14   1   3      476.46      548.59     75.91 o 
 -13   1   3      276.80      275.22     88.20 o 
 -12   1   3     1030.88     1050.63     83.12 o 
 -11   1   3       27.41       -9.82     32.38 o 
 -10   1   3     1635.32     1673.67     66.21 o 
  -9   1   3     1796.95     1933.25     54.96 o 
  -8   1   3      505.60      588.01     33.75 o 
  -7   1   3      471.07      449.84     25.21 o 
  -6   1   3    21196.84    20358.82    379.18 o 
  -5   1   3     1068.77     1260.86     35.48 o 
  -4   1   3    11876.80    10364.67    133.77 o 
  -3   1   3     3085.96     3036.80     51.09 o 
  -2   1   3      978.23      652.43     20.42 o 
  -1   1   3     6125.92     7025.39    126.47 o 
   0   1   3    72954.98    76885.96    948.72 o 
   1   1   3     4315.92     4348.79     61.40 o 
   2   1   3      581.72      507.50     26.37 o 
   3   1   3     6154.98     5720.40     79.37 o 
   4   1   3     2731.26     2567.13     46.53 o 
   5   1   3      356.08      301.63     16.59 o 
   6   1   3     9673.68     9524.70    296.65 o 
   7   1   3        6.74      -14.45     14.11 o 
   8   1   3      788.68      832.22     81.81 o 
   9   1   3       90.84       35.50     42.95 o 
  10   1   3     1645.22     1507.85     86.02 o 
  11   1   3       18.20       35.63     38.51 o 
  12   1   3     1607.01     1771.93    104.81 o 
  13   1   3       73.22       60.07     48.41 o 
 -14   2   3      365.68      358.09     66.59 o 
 -13   2   3        0.47      -15.76     38.64 o 
 -12   2   3      218.43      260.88     54.83 o 
 -11   2   3     1831.63     1949.77    100.52 o 
 -10   2   3        1.74      -27.41     20.32 o 
  -9   2   3     5109.77     4976.77     93.80 o 
  -8   2   3     2307.48     2214.02     56.03 o 
  -7   2   3     1458.97     1485.57     52.39 o 
  -6   2   3     3175.67     3160.21     61.34 o 
  -5   2   3    11551.49    10914.13    163.51 o 
  -4   2   3      564.93      513.67     24.43 o 
  -3   2   3    15868.99    15011.14    205.16 o 
  -2   2   3     8358.78     7830.87    125.36 o 
  -1   2   3     2828.76     2858.32     44.89 o 
   0   2   3        3.34       32.51      9.50 o 
   1   2   3     5380.31     5681.88     76.29 o 
   2   2   3    15439.11    17304.93    200.84 o 
   3   2   3     1312.63     1325.86     29.48 o 
   4   2   3    11685.44    12793.08    158.18 o 
   5   2   3     4050.40     3939.82     63.84 o 
   6   2   3        8.19       16.14      9.26 o 
   7   2   3     3035.48     2956.63     74.64 o 
   8   2   3      630.85      623.31     38.13 o 
   9   2   3       88.32      128.01     35.72 o 
  10   2   3     1212.81     1030.25     73.27 o 
  12   2   3       29.59       30.03     35.26 o 
  13   2   3      733.02      635.51     76.44 o 
 -14   3   3      217.74      269.45     63.73 o 
 -13   3   3     1435.08     1549.42    101.77 o 
 -12   3   3      486.71      427.31     60.99 o 
 -11   3   3      550.77      480.94     44.12 o 
 -10   3   3      528.70      506.59     42.54 o 
  -9   3   3     6158.62     6158.26    155.23 o 
  -8   3   3     1661.48     1637.12     56.49 o 
  -7   3   3     3040.94     2955.81     99.12 o 
  -6   3   3     6192.22     5694.87     90.73 o 
  -5   3   3      142.45      151.81     14.93 o 
  -4   3   3     6059.53     6059.65     88.33 o 
  -3   3   3     6581.32     6352.98     88.03 o 
  -2   3   3      136.60       81.78     16.53 o 
  -1   3   3     3610.95     4030.38     66.59 o 
   0   3   3       35.96       85.00     10.89 o 
   1   3   3    19592.77    19433.42    222.32 o 
   2   3   3     3165.10     2704.31     56.68 o 
   3   3   3    22883.10    22379.29    257.43 o 
   4   3   3     2009.82     2210.65     41.47 o 
   5   3   3      445.83      466.16     17.56 o 
   6   3   3     5937.37     5839.04    111.53 o 
   7   3   3      885.09      874.49     42.63 o 
   8   3   3     1011.20     1182.65     50.42 o 
   9   3   3     2476.49     2572.79    144.75 o 
  10   3   3     1390.10     1301.92     81.39 o 
  11   3   3       57.89       51.13     37.38 o 
  12   3   3     1058.10     1022.09     84.66 o 
  13   3   3      527.05      466.06     70.21 o 
 -14   4   3      936.40      894.12     88.88 o 
 -13   4   3      122.33       -0.93     40.77 o 
 -11   4   3     2194.30     2123.07    103.29 o 
 -10   4   3       17.92       11.50     22.24 o 
  -9   4   3      802.32      897.09     49.19 o 
  -8   4   3     8207.41     7983.81    150.24 o 
  -7   4   3      179.25      168.40     18.68 o 
  -6   4   3     3051.15     3041.82     60.21 o 
  -5   4   3      166.02       85.96     13.64 o 
  -4   4   3      790.82      981.86     29.28 o 
  -3   4   3    10501.54     9680.56    136.20 o 
  -2   4   3    14256.97    13570.86    162.91 o 
  -1   4   3        8.80       17.34      6.86 o 
   0   4   3       19.71        1.35      7.70 o 
   1   4   3     4182.88     4281.86     73.46 o 
   2   4   3     4201.90     4223.94     76.05 o 
   3   4   3      714.47      777.35     30.98 o 
   4   4   3    14246.37    13851.46    205.28 o 
   5   4   3     1659.82     1759.85     52.88 o 
   6   4   3      104.05      133.30     26.20 o 
   7   4   3      912.22      889.56     43.76 o 
   8   4   3     2260.35     2280.77     70.56 o 
   9   4   3       26.80       20.95     29.34 o 
  10   4   3     1798.54     1842.41    124.19 o 
  11   4   3      443.86      418.29     58.21 o 
  12   4   3      189.42      198.14     52.46 o 
  13   4   3       80.29      185.10     56.80 o 
 -14   5   3       21.03       27.61     46.51 o 
 -13   5   3     1891.50     1907.16    179.31 o 
 -12   5   3       66.13       41.41     42.93 o 
 -11   5   3      341.28      259.60     38.60 o 
 -10   5   3      236.46      222.38     33.26 o 
  -9   5   3     3034.51     3220.88     90.54 o 
  -8   5   3      127.05      108.89     18.53 o 
  -7   5   3     5977.31     5868.19     96.63 o 
  -6   5   3      463.64      490.62     24.45 o 
  -5   5   3      149.30      188.99     16.79 o 
  -4   5   3     1085.66     1102.69     40.27 o 
  -3   5   3    15034.01    13957.40    252.73 o 
  -2   5   3      179.48      226.73     13.32 o 
  -1   5   3     3870.39     3933.00     71.12 o 
   0   5   3     8384.74     8163.80    104.69 o 
   1   5   3     5675.92     6024.01     82.72 o 
   2   5   3     9039.50     9414.38    120.46 o 
   3   5   3    16323.01    17664.35    224.61 o 
   4   5   3      139.11      149.22     11.32 o 
   5   5   3     2400.56     2596.44     70.50 o 
   6   5   3     1298.83     1242.98     47.92 o 
   7   5   3     1727.34     1750.51     85.06 o 
   8   5   3      120.21      153.56     27.04 o 
   9   5   3     4356.82     4591.05    111.71 o 
  10   5   3       76.42       78.65     41.33 o 
  11   5   3      447.20      448.29     82.52 o 
  12   5   3       43.51       27.81     41.10 o 
  13   5   3     1041.51      981.60    155.39 o 
 -14   6   3     1254.00     1257.64    236.41 o 
 -13   6   3      133.45       71.63     46.41 o 
 -12   6   3     1649.01     1703.08     95.09 o 
 -11   6   3      258.58      221.62     39.30 o 
 -10   6   3      554.64      479.50     42.27 o 
  -9   6   3      818.44      690.76     45.13 o 
  -8   6   3     9729.59     9573.60    187.77 o 
  -7   6   3       12.87       -4.45     14.57 o 
  -6   6   3      615.15      629.66     45.26 o 
  -5   6   3      557.70      584.25     31.36 o 
  -4   6   3     1885.02     1467.04     44.10 o 
  -3   6   3     1249.31     1206.75     34.59 o 
  -2   6   3    27306.61    26630.69    303.60 o 
  -1   6   3       17.01       71.16     16.23 o 
   0   6   3      214.65      202.62     12.36 o 
   1   6   3     1322.92     1319.55     33.28 o 
   2   6   3    19524.27    20229.71    236.81 o 
   3   6   3      254.01      243.87     15.11 o 
   4   6   3     6980.23     6575.17     93.24 o 
   5   6   3      572.55      542.44     31.47 o 
   6   6   3        6.27       21.60     16.53 o 
   7   6   3      129.71      201.29     27.00 o 
   8   6   3     5418.05     5726.59    124.38 o 
   9   6   3       21.72       58.28     25.41 o 
  10   6   3     1097.52     1193.10     78.67 o 
  11   6   3       24.36       46.63     37.37 o 
  12   6   3      299.64      216.53     56.92 o 
 -14   7   3       17.55      -61.64     41.09 o 
 -13   7   3     1649.28     1907.41    109.52 o 
 -12   7   3      187.77      185.14     39.17 o 
 -11   7   3      206.75      202.20     35.30 o 
 -10   7   3       74.44       21.49     25.75 o 
  -9   7   3     2446.09     2256.21     74.83 o 
  -8   7   3      454.20      493.46     36.87 o 
  -7   7   3     9271.11     9290.39    135.83 o 
  -6   7   3      442.24      438.47     35.33 o 
  -5   7   3      270.00      312.84     19.56 o 
  -4   7   3     2519.31     2822.69     53.56 o 
  -3   7   3    20454.37    19875.49    235.59 o 
  -2   7   3     2055.67     1993.85     62.85 o 
  -1   7   3     5447.13     4898.74     82.90 o 
   0   7   3     2857.15     2613.75     50.72 o 
   1   7   3     3495.36     3791.54     67.95 o 
   2   7   3       31.86       23.18      9.48 o 
   3   7   3    11861.38    12400.37    157.00 o 
   4   7   3       83.78      100.94     11.50 o 
   5   7   3     5552.34     5938.86    114.27 o 
   6   7   3     2504.17     2400.09     68.96 o 
   7   7   3     2164.67     2264.20     78.73 o 
   8   7   3      199.74      222.92     35.28 o 
   9   7   3     3166.85     3401.50     97.24 o 
  10   7   3       11.39       21.76     32.52 o 
  11   7   3      466.86      387.00     58.67 o 
  12   7   3      591.62      539.24     69.59 o 
 -13   8   3        3.59        4.91     65.87 o 
 -12   8   3      872.11      844.11     59.88 o 
 -11   8   3      684.51      740.40     52.37 o 
 -10   8   3       75.25       21.92     26.37 o 
  -9   8   3      235.76      224.58     32.23 o 
  -8   8   3     3681.94     3714.14     93.81 o 
  -7   8   3      274.86      312.40     23.38 o 
  -6   8   3     2713.73     2509.60     55.01 o 
  -5   8   3     2790.00     2559.78     53.00 o 
  -4   8   3     1552.26     1648.50     38.79 o 
  -3   8   3      454.12      427.09     18.28 o 
  -2   8   3    11302.38    10695.74    164.11 o 
  -1   8   3     3879.73     4146.71     67.62 o 
   0   8   3      118.94      154.97     12.74 o 
   1   8   3    13302.09    13210.79    417.76 o 
   2   8   3    14127.21    14310.68    177.30 o 
   3   8   3      348.16      324.68     18.09 o 
   4   8   3     9504.21     9692.74    130.83 o 
   5   8   3     1227.93     1130.31     70.35 o 
   6   8   3       71.17       52.85     20.64 o 
   7   8   3     3847.22     3980.58     97.69 o 
   8   8   3     6867.98     6797.09    142.19 o 
   9   8   3        2.57       32.78     25.06 o 
  10   8   3     1141.29     1240.94     89.34 o 
  11   8   3      590.08      595.24     74.50 o 
  12   8   3      477.82      383.64     64.59 o 
 -13   9   3      572.97      655.17    109.82 o 
 -12   9   3      723.12      764.39     74.97 o 
 -11   9   3      373.15      335.75     64.64 o 
 -10   9   3     1104.23     1098.71     59.12 o 
  -9   9   3      701.88      661.28     43.87 o 
  -8   9   3      215.33      238.40     29.78 o 
  -7   9   3     3325.85     3297.59     83.41 o 
  -6   9   3     5830.09     5920.46     96.20 o 
  -5   9   3      592.20      618.94     33.53 o 
  -4   9   3     3969.97     4055.74     75.32 o 
  -3   9   3     1178.65     1118.68     47.45 o 
  -2   9   3     2596.27     2776.40     64.68 o 
  -1   9   3     5779.25     5751.65    103.01 o 
   0   9   3     6863.23     6874.80     95.31 o 
   1   9   3      399.24      363.21     18.75 o 
   2   9   3     3000.89     3139.52     56.96 o 
   3   9   3     3893.47     3777.54     75.23 o 
   4   9   3      575.64      533.29     30.49 o 
   5   9   3     2578.02     2555.92     90.53 o 
   6   9   3     6576.98     6687.47    132.06 o 
   7   9   3     1241.49     1097.15     52.47 o 
   8   9   3      148.27      141.59     29.42 o 
   9   9   3     1651.90     1653.12     69.73 o 
  10   9   3      782.79      792.73     65.37 o 
  11   9   3       20.54      -13.69     38.78 o 
  12   9   3     1308.99     1265.69    116.12 o 
 -13  10   3       26.23      -32.00     62.52 o 
 -12  10   3      255.67      247.72     56.53 o 
 -11  10   3     2302.70     2382.89    112.36 o 
 -10  10   3       33.88       14.19     33.90 o 
  -9  10   3      866.58      891.10     67.20 o 
  -8  10   3      237.00      165.30     81.68 o 
  -7  10   3     1023.14     1040.86     64.36 o 
  -6  10   3     4578.07     4320.99    122.85 o 
  -5  10   3     8838.37     8439.54    147.54 o 
  -4  10   3      926.89     1008.15     73.71 o 
  -3  10   3      331.16      387.49     26.82 o 
  -2  10   3     1282.84     1206.63     42.62 o 
  -1  10   3     3625.09     3668.38     78.00 o 
   0  10   3      518.37      533.24     19.83 o 
   1  10   3     9927.42     9631.97    128.53 o 
   2  10   3      650.50      688.33     40.74 o 
   3  10   3      142.46      147.79     15.61 o 
   4  10   3     3018.05     3054.63     59.56 o 
   5  10   3     4509.97     4796.36    103.30 o 
   6  10   3       55.29       38.07     20.90 o 
   7  10   3     2919.15     3056.15     87.04 o 
   8  10   3      556.07      549.29     44.07 o 
   9  10   3      212.36      181.92     38.03 o 
  10  10   3      277.98      239.20     39.60 o 
  11  10   3     1881.75     1938.29    137.90 o 
 -12  11   3      651.47      720.87     75.43 o 
 -11  11   3       32.96       20.13     38.88 o 
 -10  11   3     2873.27     2798.42    118.04 o 
  -9  11   3      215.47      134.25     40.77 o 
  -8  11   3       50.16       -8.95     25.96 o 
  -7  11   3      128.29       98.95     36.41 o 
  -6  11   3     1436.10     1371.15     52.37 o 
  -5  11   3       92.80       70.25     29.68 o 
  -4  11   3     7018.74     7074.85    130.58 o 
  -3  11   3      559.41      541.10     34.19 o 
  -2  11   3      528.61      528.68     30.43 o 
  -1  11   3      305.27      320.91     30.40 o 
   0  11   3     5002.43     5033.71     97.46 o 
   1  11   3      876.53      875.08     28.89 o 
   2  11   3     3422.62     3618.31     72.13 o 
   3  11   3      342.75      379.00     22.34 o 
   4  11   3     1814.51     1778.60     55.81 o 
   5  11   3      117.70       93.83     22.58 o 
   6  11   3     5129.03     5352.19    147.51 o 
   7  11   3        3.29        9.41     22.03 o 
   8  11   3       62.17       82.07     28.15 o 
   9  11   3       27.95       10.50     27.51 o 
  10  11   3      950.87      961.03     76.59 o 
  11  11   3       30.37       34.64     62.05 o 
 -12  12   3       16.70        3.20     44.57 o 
 -11  12   3     1805.28     1862.17    182.35 o 
 -10  12   3       12.30       -3.35     34.04 o 
  -9  12   3      808.51      751.56    104.78 o 
  -8  12   3       12.49      -37.72     25.15 o 
  -7  12   3      252.05      211.91     39.62 o 
  -6  12   3      498.23      508.09     35.67 o 
  -5  12   3     6901.88     6923.16    157.43 o 
  -4  12   3      303.08      240.84     26.51 o 
  -3  12   3      370.77      428.83     30.53 o 
  -2  12   3      455.69      515.43     32.01 o 
  -1  12   3      889.50      839.18     38.27 o 
   0  12   3      130.07       95.34     18.99 o 
   1  12   3    11831.51    11974.10    187.65 o 
   2  12   3       17.10       36.76     13.18 o 
   3  12   3        3.06      -13.85     12.43 o 
   4  12   3       69.61       57.26     20.84 o 
   5  12   3     4211.54     4298.91     98.04 o 
   6  12   3       88.77       59.51     23.32 o 
   7  12   3     2262.57     2304.10     98.24 o 
   8  12   3      120.78       73.52     68.65 o 
   9  12   3       17.93      -45.26     32.04 o 
  10  12   3      140.29      149.33     48.07 o 
  11  12   3     1214.71     1186.69     90.19 o 
 -12  13   3      159.11      133.02     58.63 o 
 -11  13   3       30.05       -9.88     38.54 o 
 -10  13   3     2007.78     2246.41    110.67 o 
  -9  13   3       63.83       31.68     38.16 o 
  -8  13   3       65.19       32.59     35.63 o 
  -7  13   3       86.19       33.63     30.74 o 
  -6  13   3     1852.76     1910.07     85.43 o 
  -5  13   3      117.08       91.36     22.67 o 
  -4  13   3     2121.57     2074.71     66.12 o 
  -3  13   3      294.97      299.10     28.81 o 
  -2  13   3      123.51       96.69     21.23 o 
  -1  13   3     2517.49     2609.94    104.59 o 
   0  13   3     9163.07     9389.37    158.93 o 
   1  13   3        0.25        9.21     15.58 o 
   2  13   3     2279.14     2428.55     85.30 o 
   3  13   3       13.16       -4.93     20.43 o 
   4  13   3      663.60      709.03     56.73 o 
   5  13   3       41.00       63.06     30.93 o 
   6  13   3     5212.87     5651.12    157.93 o 
   7  13   3      146.12      163.49     39.15 o 
   8  13   3      345.69      308.48     49.65 o 
   9  13   3      241.21      250.96     65.87 o 
  10  13   3      563.30      654.26     70.78 o 
 -11  14   3      794.00      863.19     79.58 o 
 -10  14   3       27.37       42.38     40.24 o 
  -9  14   3      555.93      532.74     60.47 o 
  -8  14   3      279.50      273.45     48.08 o 
  -7  14   3     1538.89     1437.19     79.91 o 
  -6  14   3      633.14      731.38     57.41 o 
  -5  14   3     6048.60     6340.99    129.99 o 
  -4  14   3     1089.22     1105.72     52.05 o 
  -3  14   3       11.90       -2.19     17.68 o 
  -2  14   3     3089.04     3032.08     78.93 o 
  -1  14   3     1427.35     1367.16     69.10 o 
   0  14   3      664.30      701.66     51.13 o 
   1  14   3     4002.59     4134.52    120.67 o 
   2  14   3      247.27      281.83     35.63 o 
   3  14   3       11.76       -3.41     23.97 o 
   4  14   3     1077.82     1062.37    100.66 o 
   5  14   3     1833.17     1560.16    119.67 o 
   6  14   3      100.93      117.36     53.82 o 
   7  14   3     1073.35     1067.57     73.60 o 
   8  14   3      427.59      419.47     56.10 o 
   9  14   3       27.97       41.82     44.85 o 
  10  14   3      540.45      539.09     67.94 o 
 -11  15   3      117.73       89.60     97.41 o 
 -10  15   3      914.32      985.03     82.43 o 
  -9  15   3      863.89     1026.74     79.48 o 
  -8  15   3        1.52       -8.89     55.62 o 
  -7  15   3      319.81      272.21     45.49 o 
  -6  15   3     1207.45     1022.73    155.06 o 
  -5  15   3       10.18      -11.81     25.60 o 
  -4  15   3     3342.94     3627.86     93.41 o 
  -3  15   3     2321.69     2445.90     95.11 o 
  -2  15   3       23.64       28.55     25.63 o 
  -1  15   3     1497.59     1759.47     81.03 o 
   0  15   3     1200.73     1293.07     70.24 o 
   1  15   3      126.93      166.55     35.75 o 
   2  15   3      648.75      568.42     56.85 o 
   3  15   3     2318.09     2598.36    151.82 o 
   4  15   3      250.93      163.27     58.42 o 
   5  15   3      957.91      916.98     98.68 o 
   6  15   3      887.20      863.27     99.56 o 
   7  15   3      323.53      295.78     77.90 o 
   8  15   3      102.52       66.51     62.69 o 
   9  15   3     1186.51     1082.80    124.10 o 
 -10  16   3      127.74      126.45     49.79 o 
  -9  16   3      330.44      254.55     53.01 o 
  -8  16   3     1745.72     1648.36     97.27 o 
  -7  16   3      275.22      341.90     78.20 o 
  -6  16   3      738.49      112.12     43.81 o 
  -5  16   3      293.33      255.21     65.46 o 
  -4  16   3     1904.87     2060.66     91.05 o 
  -3  16   3     1123.39     1192.71    153.88 o 
  -2  16   3     1816.69     2015.44     88.90 o 
  -1  16   3       14.20       11.50     26.50 o 
   0  16   3        8.44      -14.12     24.53 o 
   1  16   3      372.44      421.11     61.75 o 
   2  16   3     2125.96     2322.69    136.27 o 
   3  16   3       24.20        4.52     43.28 o 
   4  16   3     2755.86     2873.34    167.32 o 
   5  16   3      130.78      174.55     59.93 o 
   6  16   3        2.18      -15.17     42.23 o 
   7  16   3      123.43       45.19     62.90 o 
   8  16   3     1084.80      992.13    123.18 o 
   9  16   3       42.77      126.08     75.32 o 
  -9  17   3      949.58      749.03    109.86 o 
  -8  17   3       66.83       75.21     54.90 o 
  -7  17   3     1740.40     2085.63    150.42 o 
  -6  17   3        0.04      -47.57     36.88 o 
  -5  17   3       70.67       47.62     50.78 o 
  -4  17   3      525.03      444.85     73.11 o 
  -3  17   3     2792.19     3155.37    115.24 o 
  -2  17   3        4.50       -7.04     29.73 o 
  -1  17   3      125.52      193.27     40.97 o 
   0  17   3       11.36      -38.91     25.94 o 
   1  17   3      555.11      508.96     54.46 o 
   2  17   3       19.67       43.24     30.85 o 
   3  17   3     3142.83     3430.15    186.07 o 
   4  17   3       85.83      -10.41     31.47 o 
   5  17   3      160.66      216.01     65.47 o 
   6  17   3        0.41      -51.99     44.69 o 
   7  17   3      269.04      170.48     75.02 o 
   8  17   3       15.49      -65.85     53.01 o 
  -9  18   3        5.77      -34.59     50.29 o 
  -8  18   3     1404.24     1287.36    133.35 o 
  -7  18   3       35.59        2.29     56.59 o 
  -6  18   3      767.37      679.75     98.90 o 
  -5  18   3       99.16       87.01     60.72 o 
  -4  18   3      522.53      569.64     68.71 o 
  -3  18   3        0.05       -5.38     28.81 o 
  -2  18   3     1674.93     2111.73     97.21 o 
  -1  18   3        7.61       21.12     31.50 o 
   0  18   3       43.71       56.72     49.33 o 
   1  18   3       78.50       62.84     35.10 o 
   2  18   3     1688.32     1831.08    135.99 o 
   3  18   3        9.54       -4.84     48.78 o 
   4  18   3     1721.76     1512.62    131.46 o 
   5  18   3      239.15      222.84     73.38 o 
   6  18   3        4.78      -44.22     49.52 o 
   7  18   3        7.31       -3.25     62.13 o 
  -8  19   3        0.12      -45.61     53.28 o 
  -7  19   3     1449.15       41.98     38.51 o 
  -6  19   3      177.66      228.25     77.16 o 
  -5  19   3       20.16       13.45     47.73 o 
  -4  19   3      171.95      212.54     69.31 o 
  -3  19   3     1434.04     1740.00     91.43 o 
  -2  19   3       25.14        1.03     55.24 o 
  -1  19   3      650.35      751.95    110.10 o 
   0  19   3      261.57      326.66     51.70 o 
   1  19   3        1.61      -18.23     61.34 o 
   2  19   3      184.83      157.91     63.62 o 
   3  19   3     1798.66     1948.89    150.42 o 
   4  19   3       78.40      142.16     67.34 o 
   5  19   3      304.64      398.83     91.94 o 
   6  19   3      109.64      196.20     76.39 o 
  -7  20   3      168.27      143.05     73.86 o 
  -6  20   3      224.74      209.77     73.44 o 
  -5  20   3      353.28      350.67     83.50 o 
  -4  20   3      219.78      109.24     60.18 o 
  -3  20   3       98.17      102.96     44.81 o 
  -2  20   3      997.30     1139.04    129.23 o 
  -1  20   3      323.40      297.93     52.58 o 
   0  20   3      392.82      389.96     54.39 o 
   1  20   3      858.01     1097.50    119.06 o 
   2  20   3      738.11     1020.23    119.44 o 
   3  20   3        1.11       19.24     51.84 o 
   4  20   3      897.00     1045.83    122.75 o 
   5  20   3      350.41      178.71     73.03 o 
  -5  21   3        1.75       30.17     61.12 o 
  -4  21   3      387.53      421.76     88.67 o 
  -3  21   3      347.72      322.35     82.83 o 
  -2  21   3       95.28       90.74     44.30 o 
  -1  21   3      339.77      337.93     56.15 o 
   0  21   3      992.99     1158.95     91.63 o 
   1  21   3       17.31      -78.02     52.02 o 
   2  21   3      286.60      409.95     91.15 o 
   3  21   3      600.21      784.59    117.41 o 
   4  21   3      111.39      203.52     83.21 o 
  -3  22   3      166.54      248.01     80.62 o 
  -2  22   3      114.84       94.26     46.75 o 
  -1  22   3      593.43      731.62     73.84 o 
   0  22   3       20.64       24.12     42.61 o 
   1  22   3      967.73      798.49    114.07 o 
   2  22   3      138.72      134.91     76.95 o 
 -14   0   4      312.50      240.17     86.91 o 
 -12   0   4     2637.18     2880.72    178.06 o 
 -10   0   4     2834.03     2922.99    103.79 o 
  -8   0   4     5634.56     6056.88    197.18 o 
  -6   0   4    23445.88    24118.44    671.34 o 
  -4   0   4     4649.94     3994.81     94.87 o 
  -2   0   4    61101.00    57977.58    894.33 o 
   0   0   4    58002.12    58399.91    901.59 o 
   2   0   4    16892.81    17920.52    298.08 o 
   4   0   4    27244.50    27749.25    615.93 o 
   6   0   4    17931.46    17162.24   1501.73 o 
   8   0   4     3688.45     3483.16    170.14 o 
  10   0   4     4441.42     4707.18    220.08 o 
  12   0   4      238.33      224.33     76.66 o 
 -14   1   4      247.67      213.27     62.11 o 
 -13   1   4     2023.52     2055.26    188.92 o 
 -12   1   4        4.57      -26.39     44.78 o 
 -11   1   4     5815.45     5998.42    180.43 o 
 -10   1   4      541.83      605.05     36.55 o 
  -9   1   4      412.15      431.07     30.02 o 
  -8   1   4      173.27      176.35     21.99 o 
  -7   1   4    14515.21    13398.40    213.70 o 
  -6   1   4      101.11      181.89     25.51 o 
  -5   1   4    14838.04    13891.56    178.34 o 
  -4   1   4     1394.15     1382.84     37.36 o 
  -3   1   4    20986.18    21453.87    250.62 o 
  -2   1   4        8.03       16.24      9.35 o 
  -1   1   4    43561.75    43121.32    475.07 o 
   0   1   4    10906.32    12110.99    169.08 o 
   1   1   4     3000.57     2964.42     56.54 o 
   2   1   4     4905.48     4963.17     82.56 o 
   3   1   4    14743.08    14997.53    182.35 o 
   4   1   4       88.18      166.18     26.35 o 
   5   1   4    16065.04    16374.93    202.41 o 
   6   1   4      314.10      362.14     20.62 o 
   7   1   4      367.09      358.06     28.80 o 
   8   1   4      717.29      748.04     82.02 o 
  10   1   4       53.58       57.14     36.62 o 
  11   1   4     1598.96     1708.21    123.55 o 
  12   1   4       20.38       -7.41     40.27 o 
 -14   2   4      369.26      252.41     61.67 o 
 -13   2   4      126.57       26.02     45.85 o 
 -12   2   4     2089.32     2044.11    106.18 o 
 -11   2   4       98.33       98.21     29.38 o 
 -10   2   4      421.31      418.68     39.77 o 
  -9   2   4     3554.00     3427.42    152.33 o 
  -8   2   4     3319.00     3282.01     71.34 o 
  -7   2   4      366.69      402.21     27.92 o 
  -6   2   4    15166.38    15416.16    199.63 o 
  -5   2   4     4260.38     4185.57     89.01 o 
  -4   2   4      177.83      200.87     18.81 o 
  -3   2   4     2825.62     2755.54     57.24 o 
  -2   2   4     8521.61     8506.76    127.09 o 
  -1   2   4     2237.35     2374.79     62.19 o 
   0   2   4    21133.11    22563.41    258.02 o 
   1   2   4     2896.04     3481.67     55.71 o 
   2   2   4     5010.16     4979.17     88.09 o 
   3   2   4     2527.94     2344.33     45.01 o 
   4   2   4     9365.16     9117.74    122.16 o 
   5   2   4     2212.27     2137.24     45.07 o 
   6   2   4     6815.48     6783.98    100.67 o 
   7   2   4     4821.14     4633.67    115.43 o 
   8   2   4     1807.45     1505.01     95.26 o 
   9   2   4      590.74      522.49     55.15 o 
  10   2   4     2933.31     2989.84    122.22 o 
  11   2   4      266.68      282.94     53.34 o 
  12   2   4      233.97       72.08     39.71 o 
 -14   3   4      870.67      867.67     87.75 o 
 -13   3   4      664.76      626.35    101.96 o 
 -12   3   4       52.94       53.22     39.78 o 
 -11   3   4     1998.89     2070.45     81.66 o 
 -10   3   4      937.77      947.13     53.35 o 
  -9   3   4      270.42      259.75     26.27 o 
  -8   3   4     3167.96     3101.35    110.69 o 
  -7   3   4     5215.28     5368.28    104.31 o 
  -6   3   4      115.00      107.20     19.65 o 
  -5   3   4     4394.49     4185.33     73.28 o 
  -4   3   4    21986.14    21481.04    255.75 o 
  -3   3   4      222.47      206.85     14.31 o 
  -2   3   4    15061.40    15354.74    212.81 o 
  -1   3   4     1338.47     1109.94     32.93 o 
   0   3   4      200.71      176.04     15.70 o 
   1   3   4       35.40        8.11      7.55 o 
   2   3   4    20248.79    20390.66    238.28 o 
   3   3   4     4041.43     4110.52     65.85 o 
   4   3   4      322.92      322.28     18.14 o 
   5   3   4     4837.91     4769.92     75.79 o 
   6   3   4     3843.02     3670.15     84.91 o 
   7   3   4       17.90       45.35     24.44 o 
   8   3   4     2084.16     2203.33     70.00 o 
   9   3   4     2270.19     2183.52     99.42 o 
  10   3   4       55.46       59.29     36.49 o 
  11   3   4      896.61      924.60     78.97 o 
  12   3   4      430.27      442.92     93.81 o 
 -14   4   4       74.28       35.70     50.85 o 
 -13   4   4      350.56      377.81     64.08 o 
 -12   4   4      880.85      787.81     99.79 o 
 -11   4   4     1255.80     1276.59     78.49 o 
 -10   4   4      246.93      150.75     42.47 o 
  -9   4   4     4761.56     4679.59    131.44 o 
  -8   4   4      759.65      691.30     34.18 o 
  -7   4   4        2.62        8.95     13.29 o 
  -6   4   4     5200.81     5223.25    101.67 o 
  -5   4   4    16293.13    15622.20    198.30 o 
  -4   4   4      598.45      437.71     30.12 o 
  -3   4   4    23022.97    21908.71    296.72 o 
  -2   4   4     1442.05     1706.37     41.19 o 
  -1   4   4      453.61      515.10     24.69 o 
   0   4   4     9534.02     9725.72    123.83 o 
   1   4   4    17434.06    17007.77    219.38 o 
   2   4   4        0.78        2.01      8.49 o 
   3   4   4    10283.49    10467.26    135.87 o 
   4   4   4    12656.85    12833.64    162.57 o 
   5   4   4     2699.90     2660.58     50.27 o 
   6   4   4      779.83      694.56     38.13 o 
   7   4   4     4471.18     4815.05    106.48 o 
   8   4   4       26.92      -20.36     19.30 o 
   9   4   4      913.10      908.87    108.62 o 
  10   4   4      801.06      775.76     73.33 o 
  11   4   4      381.85      331.14     57.57 o 
  12   4   4       41.18       34.32     44.70 o 
 -14   5   4     1107.41     1266.15    139.42 o 
 -13   5   4       29.08      -11.83     41.58 o 
 -12   5   4       21.97      -23.66     26.96 o 
 -11   5   4      949.97      831.31     55.87 o 
 -10   5   4     2392.89     2402.53     82.02 o 
  -9   5   4      478.56      477.08     39.48 o 
  -8   5   4     3954.67     3956.11     79.90 o 
  -7   5   4      646.06      612.71     30.58 o 
  -6   5   4     5412.17     5433.14     91.06 o 
  -5   5   4      233.19      318.79     20.66 o 
  -4   5   4     9389.99     8436.38    118.03 o 
  -3   5   4      106.54      198.73     17.21 o 
  -2   5   4     4770.70     5031.26    100.91 o 
  -1   5   4      832.91      735.76     28.83 o 
   0   5   4     7108.68     7069.15    132.98 o 
   1   5   4       33.72       75.53     12.83 o 
   2   5   4    21223.51    22122.48    303.39 o 
   3   5   4     1695.03     1863.64     51.39 o 
   4   5   4     1265.60     1354.69     34.26 o 
   5   5   4     1916.84     1919.84     82.34 o 
   6   5   4     8658.41     8624.97    215.26 o 
   7   5   4      192.61      144.37     25.65 o 
   8   5   4     5443.84     5469.98    160.35 o 
   9   5   4       59.78       84.59     59.50 o 
  10   5   4      109.84      146.33     42.43 o 
  11   5   4       49.15        6.09     37.68 o 
  12   5   4     1075.81     1124.56     91.25 o 
 -14   6   4       10.26       -1.83     45.46 o 
 -13   6   4      630.48      711.63    141.44 o 
 -12   6   4        6.58       12.70     28.99 o 
 -11   6   4     1493.13     1423.35     77.29 o 
 -10   6   4      146.68      160.31     32.12 o 
  -9   6   4     6841.11     7110.16    146.95 o 
  -8   6   4      135.95      144.73     25.85 o 
  -7   6   4       52.45       28.56     14.96 o 
  -6   6   4       71.18       67.58     14.95 o 
  -5   6   4     9298.34     9420.48    157.42 o 
  -4   6   4      286.50      301.50     21.21 o 
  -3   6   4    22189.61    21590.12    256.10 o 
  -2   6   4       18.02       35.57      9.40 o 
  -1   6   4      697.22      707.88     33.75 o 
   0   6   4      918.08     1038.49     33.31 o 
   1   6   4     9519.52     9076.58    120.33 o 
   2   6   4        6.11       -4.02      8.99 o 
   3   6   4    20663.37    21128.79    254.93 o 
   4   6   4     3307.86     3772.76     64.71 o 
   5   6   4     2367.58     2406.18     69.47 o 
   6   6   4      152.05      164.28     32.83 o 
   7   6   4     6856.54     7117.61    141.11 o 
   8   6   4      508.71      569.19     42.13 o 
   9   6   4     1358.53     1352.11    103.00 o 
  10   6   4       99.88       58.47     37.91 o 
  11   6   4      369.25      355.82     58.16 o 
  12   6   4       17.21      -12.94     42.63 o 
 -14   7   4     1016.97     1174.41    145.07 o 
 -13   7   4       28.71      -57.29     38.19 o 
 -12   7   4       11.37        1.84     49.03 o 
 -11   7   4        2.75      -31.71     24.23 o 
 -10   7   4     3306.00     3287.88     96.78 o 
  -9   7   4       62.11       52.01     25.79 o 
  -8   7   4     5221.68     5379.05     97.13 o 
  -7   7   4      650.57      675.84     32.37 o 
  -6   7   4     2932.22     2917.60     61.83 o 
  -5   7   4        4.18       -1.96     13.58 o 
  -4   7   4    17635.98    16350.66    440.07 o 
  -3   7   4      884.47      826.05     27.70 o 
  -2   7   4     7164.03     6923.87    168.08 o 
  -1   7   4      693.15      578.75     29.69 o 
   0   7   4     7415.08     7417.80    102.72 o 
   1   7   4     2413.63     2681.22     50.73 o 
   2   7   4    16222.10    16347.01    200.53 o 
   3   7   4      702.59      793.88     27.64 o 
   4   7   4     1036.51     1051.75     40.53 o 
   5   7   4      734.17      794.27     40.64 o 
   6   7   4     5582.97     5374.06    114.77 o 
   7   7   4      384.18      451.35     41.36 o 
   8   7   4     5813.80     5905.07    130.66 o 
   9   7   4      612.94      577.43     46.22 o 
  10   7   4       63.34       33.74     37.10 o 
  11   7   4       79.08       37.03     54.74 o 
  12   7   4     1368.33     1496.99    113.81 o 
 -13   8   4      373.51      491.97    105.62 o 
 -12   8   4     1195.95     1305.38     88.62 o 
 -11   8   4      175.46       81.71     31.76 o 
 -10   8   4       35.71       17.02     27.23 o 
  -9   8   4     2496.75     2605.37     82.11 o 
  -8   8   4     1087.97      903.04     48.60 o 
  -7   8   4      124.51      106.20     19.54 o 
  -6   8   4     2270.16     2343.19     55.03 o 
  -5   8   4     6277.31     6016.08     95.76 o 
  -4   8   4      186.33      223.65     19.63 o 
  -3   8   4    14035.02    13759.01    223.01 o 
  -2   8   4     2791.15     2698.80     50.46 o 
  -1   8   4      833.86      838.05     26.34 o 
   0   8   4     4817.40     4988.74    105.33 o 
   1   8   4     3957.96     3919.99     83.77 o 
   2   8   4      382.42      326.85     18.79 o 
   3   8   4     3111.07     3268.87     65.20 o 
   4   8   4     2891.83     2942.38     57.31 o 
   5   8   4      240.09      272.70     28.30 o 
   6   8   4     2585.90     2579.12    110.94 o 
   7   8   4     2926.00     2978.73    111.33 o 
   8   8   4      295.06      297.14     35.38 o 
   9   8   4     1359.96     1461.42     66.78 o 
  10   8   4      404.20      510.21     60.74 o 
  11   8   4      361.67      334.57     74.96 o 
  12   8   4      345.58      224.47     57.81 o 
 -13   9   4      714.43      800.67     81.57 o 
 -12   9   4        1.73      -10.32     61.67 o 
 -11   9   4     1266.56     1305.79     87.09 o 
 -10   9   4     1068.44     1050.45     75.01 o 
  -9   9   4      129.22       82.25     36.22 o 
  -8   9   4      641.85      633.15     43.42 o 
  -7   9   4     6267.14     6216.03    104.40 o 
  -6   9   4      815.48      775.88     33.29 o 
  -5   9   4     1764.12     1865.08     46.46 o 
  -4   9   4     5526.85     5737.22     89.61 o 
  -3   9   4     1637.65     1617.76     55.95 o 
  -2   9   4     4540.45     4246.88     89.31 o 
  -1   9   4     6291.38     6123.47     90.11 o 
   0   9   4     2159.46     2259.34     45.78 o 
   1   9   4     1718.77     1791.90     45.81 o 
   2   9   4      615.55      656.85     35.57 o 
   3   9   4     4093.60     4285.13     73.81 o 
   4   9   4      923.15      914.05     77.39 o 
   5   9   4     5783.06     6093.82    122.41 o 
   6   9   4      827.46      850.32     71.05 o 
   7   9   4     1813.17     1895.68     76.10 o 
   8   9   4      718.42      810.75     50.40 o 
   9   9   4     1274.35     1442.45     67.01 o 
  10   9   4        5.08      -10.07     28.68 o 
  11   9   4      961.07     1034.72     83.05 o 
 -13  10   4      116.22       74.48     49.87 o 
 -12  10   4     2330.53     2430.86    118.41 o 
 -11  10   4       17.00      -19.04     35.64 o 
 -10  10   4       48.41       -6.23     32.93 o 
  -9  10   4      507.10      591.16     57.12 o 
  -8  10   4     1392.86     1443.58     78.36 o 
  -7  10   4       15.55        8.61     22.72 o 
  -6  10   4     8394.13     8197.54    149.93 o 
  -5  10   4     1995.41     2016.85     64.30 o 
  -4  10   4        5.75        4.99     14.89 o 
  -3  10   4      770.64      705.40     49.41 o 
  -2  10   4     3502.65     3350.82     77.41 o 
  -1  10   4        9.34       15.73      9.06 o 
   0  10   4     6167.32     5839.31     88.15 o 
   1  10   4      362.83      344.78     24.83 o 
   2  10   4     2175.74     2371.71     63.20 o 
   3  10   4      647.61      680.89     29.13 o 
   4  10   4     8534.60     8921.28    181.96 o 
   5  10   4       19.96       36.07     20.64 o 
   6  10   4     3793.65     3871.08    101.41 o 
   7  10   4      357.46      400.30     47.81 o 
   8  10   4      913.33     1003.85     56.14 o 
   9  10   4      432.06      391.98     43.40 o 
  10  10   4     1841.04     1945.24     82.55 o 
  11  10   4      220.38      210.49     53.82 o 
 -12  11   4       82.53      110.85     69.31 o 
 -11  11   4     1653.27     1704.96     97.87 o 
 -10  11   4       36.18       16.26     34.16 o 
  -9  11   4      912.54      860.84     94.45 o 
  -8  11   4       69.89        7.32     28.40 o 
  -7  11   4     7039.65     6971.73    180.08 o 
  -6  11   4      871.60      920.24     46.53 o 
  -5  11   4     3554.85     3473.42    103.16 o 
  -4  11   4      326.09      355.38     30.46 o 
  -3  11   4     2429.29     2207.51     63.41 o 
  -2  11   4        4.48       30.62     15.61 o 
  -1  11   4     7920.57     7846.81    137.60 o 
   0  11   4      116.44      136.30     13.76 o 
   1  11   4      989.85     1027.12     32.78 o 
   2  11   4      528.21      592.15     27.13 o 
   3  11   4     7161.75     6864.39    106.32 o 
   4  11   4       90.97       89.35     22.33 o 
   5  11   4     4933.52     5150.66    111.85 o 
   6  11   4      160.05      182.65     29.90 o 
   7  11   4       36.86       -3.40     22.81 o 
   8  11   4       19.53       -5.01     30.80 o 
   9  11   4     1138.00     1289.19     67.35 o 
  10  11   4       19.04        3.42     38.90 o 
  11  11   4     1073.27     1156.80    129.46 o 
 -12  12   4     1405.69     1333.02     96.95 o 
 -11  12   4      128.48       91.24     52.37 o 
 -10  12   4      344.42      471.63     66.38 o 
  -9  12   4       15.55        4.67     82.92 o 
  -8  12   4     2432.90     2395.51    101.53 o 
  -7  12   4        9.96       19.05     27.36 o 
  -6  12   4     6171.42     6280.63    133.51 o 
  -5  12   4      454.45      411.75     34.55 o 
  -4  12   4       79.16       61.56     22.34 o 
  -3  12   4        2.90        8.01     16.88 o 
  -2  12   4     4457.16     4398.81    119.81 o 
  -1  12   4        4.85       13.50     15.81 o 
   0  12   4     6755.52     6922.33    127.66 o 
   1  12   4        0.50        4.06     15.58 o 
   2  12   4      512.43      386.07     25.74 o 
   3  12   4      496.82      484.22     35.13 o 
   4  12   4     6120.95     6511.93    127.34 o 
   5  12   4      144.79      114.38     25.42 o 
   6  12   4     2792.03     2820.69     95.47 o 
   7  12   4      159.28      147.99     30.49 o 
   8  12   4      588.24      614.12     61.18 o 
   9  12   4        7.78      -33.40     34.11 o 
  10  12   4     1421.30     1593.37     98.50 o 
 -12  13   4       84.37       62.16     48.18 o 
 -11  13   4      930.42      944.65     80.88 o 
 -10  13   4      552.23      520.57     64.63 o 
  -9  13   4      430.56      299.44     50.20 o 
  -8  13   4      259.28      244.02     45.82 o 
  -7  13   4     3139.91     2947.97    111.95 o 
  -6  13   4     1401.21     1299.91     65.10 o 
  -5  13   4     2252.34     2345.29     73.34 o 
  -4  13   4      273.61      251.67     40.97 o 
  -3  13   4     3275.91     3406.72     88.33 o 
  -2  13   4      120.92       83.67     22.88 o 
  -1  13   4     7821.09     7865.09    148.00 o 
   0  13   4     1321.44     1455.95     52.93 o 
   1  13   4      785.23      810.85     40.80 o 
   2  13   4      406.82      318.71     28.24 o 
   3  13   4     5599.79     5430.86    139.86 o 
   4  13   4     1201.26     1234.34     65.61 o 
   5  13   4     4492.66     4636.07    136.50 o 
   6  13   4      377.88      431.76     49.24 o 
   7  13   4        0.25      -39.15     26.10 o 
   8  13   4      265.33      188.77     46.54 o 
   9  13   4      862.00      932.08     77.35 o 
  10  13   4       48.68       29.25     42.16 o 
 -11  14   4      158.95      116.90     49.69 o 
 -10  14   4      674.59      762.93    127.97 o 
  -9  14   4     1313.56     1542.91     91.53 o 
  -8  14   4      594.63      660.93     63.21 o 
  -7  14   4      109.73      101.29     36.96 o 
  -6  14   4     1893.87     2034.40    123.05 o 
  -5  14   4     1184.55     1226.74     57.81 o 
  -4  14   4      803.73      968.82     50.92 o 
  -3  14   4     1039.96      950.57     48.04 o 
  -2  14   4     3704.82     4020.55     96.02 o 
  -1  14   4      358.97      297.89     29.87 o 
   0  14   4     3659.63     3727.64    165.29 o 
   1  14   4     1361.17     1268.60     77.87 o 
   2  14   4       94.24      172.13     32.79 o 
   3  14   4     2138.66     2093.04    132.80 o 
   4  14   4     4070.93     4229.14    197.76 o 
   5  14   4        3.00       73.36     50.34 o 
   6  14   4      954.71     1159.29    113.13 o 
   7  14   4     1185.37     1410.38    128.06 o 
   8  14   4      224.70      189.50     61.02 o 
   9  14   4      521.32      524.49     65.76 o 
 -11  15   4      383.01      257.25     57.13 o 
 -10  15   4      902.35      957.70    114.17 o 
  -9  15   4       71.61       86.39     51.26 o 
  -8  15   4      619.83      553.87     59.34 o 
  -7  15   4      620.45      591.85     58.99 o 
  -6  15   4      237.85      215.25     74.55 o 
  -5  15   4      670.73      687.31     49.29 o 
  -4  15   4     3955.02     4172.73    190.76 o 
  -3  15   4      309.10      332.58     33.77 o 
  -2  15   4      246.55      227.52     37.99 o 
  -1  15   4     2091.86     2053.31     87.75 o 
   0  15   4     2567.32     2719.32    100.81 o 
   1  15   4      144.97      126.69     34.54 o 
   2  15   4     3360.35     3795.96    119.00 o 
   3  15   4     1122.58      126.12     43.51 o 
   4  15   4      185.57      218.22     65.62 o 
   5  15   4     1317.43     1458.22    122.28 o 
   6  15   4     1464.04     1278.28    120.20 o 
   7  15   4        0.20      -43.64     49.39 o 
   8  15   4     1241.53     1328.44    133.52 o 
   9  15   4      432.26      333.68     90.89 o 
 -10  16   4      236.58      221.49     53.80 o 
  -9  16   4     2054.97     2097.67    110.04 o 
  -8  16   4       83.05       25.12     36.66 o 
  -7  16   4       79.40       48.07     35.68 o 
  -6  16   4       66.77       57.66     47.11 o 
  -5  16   4     2349.34     2434.88    100.64 o 
  -4  16   4      354.82      474.36     51.39 o 
  -3  16   4     5494.55     5598.06    157.64 o 
  -2  16   4      907.38      949.07    133.20 o 
  -1  16   4       88.94       21.53     79.59 o 
   0  16   4      154.65      123.72     34.28 o 
   1  16   4     3768.83     4288.29    132.34 o 
   2  16   4       11.91        3.56     43.70 o 
   3  16   4     1931.32     1652.93    127.53 o 
   4  16   4      771.01      900.81    102.77 o 
   5  16   4      508.94      519.58     87.00 o 
   6  16   4        1.67       -6.53     46.03 o 
   7  16   4     1717.57     1832.19    153.82 o 
   8  16   4      200.08      236.37     80.06 o 
  -9  17   4       84.59       22.84     55.35 o 
  -8  17   4      967.35      940.23    115.32 o 
  -7  17   4      142.64       73.03     51.82 o 
  -6  17   4      465.49      389.40     82.28 o 
  -5  17   4       75.71       93.47     54.21 o 
  -4  17   4     5093.35     5230.99    194.13 o 
  -3  17   4       57.97       12.55     31.44 o 
  -2  17   4     2060.88     2259.91     98.08 o 
  -1  17   4        6.45        0.22     29.48 o 
   0  17   4     1374.81     1390.20     78.03 o 
   1  17   4       11.26       30.31     42.33 o 
   2  17   4     3925.63     3965.75    200.83 o 
   3  17   4       13.68       81.06     51.51 o 
   4  17   4      240.75      282.31     73.65 o 
   5  17   4        8.50      -72.78     48.52 o 
   6  17   4     1966.74     2062.49    159.75 o 
   7  17   4        1.43      -24.42     55.00 o 
   8  17   4     1200.52     1073.08    130.12 o 
  -9  18   4     1052.33     1092.37    131.24 o 
  -8  18   4        7.40       19.93     54.05 o 
  -7  18   4       45.60      -39.08     31.74 o 
  -6  18   4       16.89      -13.40     44.80 o 
  -5  18   4     1585.86     1665.56    134.75 o 
  -4  18   4       71.80       33.18     47.37 o 
  -3  18   4     3292.48     3309.94    124.09 o 
  -2  18   4       43.94       21.55     42.80 o 
  -1  18   4        1.59      -15.99     31.09 o 
   0  18   4      379.49      411.14     50.69 o 
   1  18   4     2565.76     2766.68    110.96 o 
   2  18   4        1.75       38.69     55.28 o 
   3  18   4     1530.26     1418.79    128.18 o 
   4  18   4        0.39       48.00     46.91 o 
   5  18   4      739.18      811.94    111.94 o 
   6  18   4       87.82      134.90     77.26 o 
   7  18   4      941.62      960.44    122.50 o 
  -8  19   4      392.01      396.37     94.19 o 
  -7  19   4      136.77      136.17     73.41 o 
  -6  19   4      151.88       90.58     58.20 o 
  -5  19   4       46.29        8.97     53.84 o 
  -4  19   4     1995.15     2204.60    109.78 o 
  -3  19   4      146.23      178.96     45.17 o 
  -2  19   4      576.43      621.21     61.52 o 
  -1  19   4      775.24      743.09     66.80 o 
   0  19   4      969.73     1039.41     74.09 o 
   1  19   4      209.23      161.53     69.47 o 
   2  19   4     2193.79     2186.22    160.56 o 
   3  19   4       63.63       49.24     57.60 o 
   4  19   4        9.87      -19.65     43.90 o 
   5  19   4      425.43      456.09     97.18 o 
   6  19   4      605.95      697.35    114.64 o 
  -6  20   4      385.45      267.75     82.92 o 
  -5  20   4      349.18      320.10     81.71 o 
  -4  20   4        3.03      -36.14     48.05 o 
  -3  20   4     1038.08     1168.21     86.54 o 
  -2  20   4      785.20      961.96     75.47 o 
  -1  20   4       61.40       52.55     39.88 o 
   0  20   4     1113.15     1189.85     80.93 o 
   1  20   4     1193.55     1450.69    134.34 o 
   2  20   4       10.43       -3.38     63.13 o 
   3  20   4      338.50      229.13     76.92 o 
   4  20   4      382.56      285.39     84.31 o 
   5  20   4      181.63      359.16     95.88 o 
  -5  21   4      274.60      224.89     78.20 o 
  -4  21   4      264.07      262.89     79.62 o 
  -3  21   4      372.09      475.50     64.09 o 
  -2  21   4      202.13      244.37     54.20 o 
  -1  21   4     1343.23     1610.06     95.60 o 
   0  21   4      181.21      229.18     50.04 o 
   1  21   4      138.20      168.23     75.05 o 
   2  21   4      542.42      768.14    113.94 o 
   3  21   4      266.61      159.18     78.46 o 
  -2  22   4      982.02     1234.94     89.73 o 
  -1  22   4       61.20      129.45     49.02 o 
   0  22   4      599.39      679.58    107.89 o 
 -13   0   5     1646.96     1538.86    146.70 o 
 -11   0   5       35.90       58.05     54.03 o 
  -9   0   5     6796.67     6983.92    173.15 o 
  -7   0   5    13280.21    12989.38    384.50 o 
  -5   0   5     5107.67     5360.53    124.85 o 
  -3   0   5    11816.78    10759.12    199.42 o 
  -1   0   5    17305.25    17258.31    409.23 o 
   1   0   5     2700.58     2802.03     72.12 o 
   3   0   5    10457.23    10446.99    194.43 o 
   5   0   5     7762.18     7522.05    202.35 o 
   7   0   5     7125.38     3454.09    161.81 o 
   9   0   5     3504.39     3390.24    178.74 o 
  11   0   5       28.29       35.27     61.63 o 
 -14   1   5     1186.16     1194.99     98.82 o 
 -13   1   5      139.34      172.91     53.86 o 
 -12   1   5      371.19      414.85     61.34 o 
 -11   1   5      281.77      243.04     38.45 o 
 -10   1   5     2715.30     2830.26     74.74 o 
  -9   1   5      342.04      369.07     30.46 o 
  -8   1   5     4139.03     3975.58    115.71 o 
  -7   1   5      623.95      581.91     50.12 o 
  -6   1   5     2776.69     2454.02     56.20 o 
  -5   1   5     2085.99     2091.22     49.65 o 
  -4   1   5    25376.00    25389.01    299.38 o 
  -3   1   5      234.73      129.47     13.88 o 
  -2   1   5    14330.01    13902.21    199.91 o 
  -1   1   5     5024.21     4749.01     84.72 o 
   0   1   5     4695.68     4959.91     74.80 o 
   1   1   5     5463.08     5217.32    205.52 o 
   2   1   5    22909.10    23009.00    308.37 o 
   3   1   5      559.68      606.40     38.93 o 
   4   1   5    14271.02    14510.04    183.34 o 
   5   1   5      439.50      450.69     27.67 o 
   6   1   5       76.12       79.49     15.25 o 
   7   1   5      357.94      336.46     31.42 o 
   8   1   5     5850.16     5833.35    251.75 o 
   9   1   5        2.10        4.06     28.62 o 
  10   1   5     1085.80     1283.34    121.86 o 
  11   1   5      171.26       90.91     90.46 o 
  12   1   5      363.47      274.10    138.81 o 
 -14   2   5        5.14      -57.07     38.05 o 
 -13   2   5     1857.07     2022.57    115.02 o 
 -12   2   5      296.81      200.75     51.13 o 
 -11   2   5        1.57       42.12     47.82 o 
 -10   2   5      586.24      620.62     38.60 o 
  -9   2   5     5011.98     4985.52     98.65 o 
  -8   2   5      892.66      971.95     39.75 o 
  -7   2   5     3513.69     3450.96     72.12 o 
  -6   2   5      196.02      207.50     23.45 o 
  -5   2   5     3308.49     3558.17     67.80 o 
  -4   2   5     2380.83     2286.16     49.70 o 
  -3   2   5    21058.79    20573.68    400.99 o 
  -2   2   5        9.14       44.74     26.42 o 
  -1   2   5     9216.77     9554.99    165.01 o 
   0   2   5     5718.53     6318.81     90.09 o 
   1   2   5     9679.70     9818.72    128.55 o 
   2   2   5     2878.39     2987.95     54.80 o 
   3   2   5    12460.35    12301.74    158.14 o 
   4   2   5     2767.43     2726.28     54.29 o 
   5   2   5     1813.49     1785.39     44.09 o 
   6   2   5     2505.49     2604.77     71.53 o 
   7   2   5     4259.85     4522.82    104.53 o 
   8   2   5      171.47      172.46     53.72 o 
   9   2   5     1604.49     1349.49     80.93 o 
  10   2   5      655.20      767.41     70.32 o 
  11   2   5       39.22        9.70     40.43 o 
  12   2   5      272.50      193.82     54.41 o 
 -14   3   5      637.91      557.78     82.60 o 
 -13   3   5      755.84      926.70    108.67 o 
 -12   3   5      417.98      512.62    136.84 o 
 -11   3   5     3979.65     4044.42    113.81 o 
 -10   3   5      497.37      496.72     44.19 o 
  -9   3   5      548.52      524.93     41.87 o 
  -8   3   5     1132.89     1113.43     43.06 o 
  -7   3   5     2736.79     2541.98     61.06 o 
  -6   3   5        2.92      -13.31      9.93 o 
  -5   3   5     9332.48     9328.72    184.46 o 
  -4   3   5    18482.40    17718.65    218.48 o 
  -3   3   5      318.11      333.51     21.73 o 
  -2   3   5     2660.63     2524.38     48.57 o 
  -1   3   5     6178.44     6210.54    126.77 o 
   0   3   5      327.50      281.81     31.19 o 
   1   3   5    21838.04    22150.25    259.96 o 
   2   3   5    22290.28    23520.86    275.98 o 
   3   3   5     5960.38     6287.59     93.86 o 
   4   3   5     2073.20     2076.40     55.98 o 
   5   3   5     5299.09     5201.25     84.40 o 
   6   3   5      686.00      730.28     39.77 o 
   7   3   5     1873.87     1777.97    104.53 o 
   8   3   5     3201.46     3482.90    168.39 o 
   9   3   5      269.53      194.68     43.44 o 
  10   3   5      398.78      444.85     58.76 o 
  11   3   5     1230.19     1088.96     84.90 o 
  12   3   5      233.26      225.48     57.43 o 
 -14   4   5        5.12      -27.06     55.96 o 
 -13   4   5      961.24      897.43     83.80 o 
 -12   4   5     3001.47     2788.50    176.71 o 
 -11   4   5       10.91       30.97     28.44 o 
 -10   4   5     3779.05     3994.22    131.12 o 
  -9   4   5     1000.16      958.59     78.98 o 
  -8   4   5     1655.33     1470.42     93.91 o 
  -7   4   5     1059.69     1002.92     39.10 o 
  -6   4   5     7012.06     6117.41    101.24 o 
  -5   4   5     1453.82     1660.65     46.50 o 
  -4   4   5    18708.05    17685.01    219.53 o 
  -3   4   5    10547.11    11383.86    148.83 o 
  -2   4   5      624.48      614.66     23.92 o 
  -1   4   5     3754.90     3922.43     74.23 o 
   0   4   5    23485.93    23942.66    278.90 o 
   1   4   5     1632.57     1549.31     37.38 o 
   2   4   5     3369.49     3525.47     62.08 o 
   3   4   5       50.85       91.80     19.73 o 
   4   4   5    10967.01    12018.42    158.38 o 
   5   4   5        5.17       29.14     12.28 o 
   6   4   5     6995.45     7316.07    138.88 o 
   7   4   5      153.38      185.44     26.92 o 
   8   4   5      552.97      599.48     43.39 o 
   9   4   5      355.62      379.11     53.14 o 
  10   4   5     1866.09     1923.25    176.04 o 
  11   4   5       38.84       62.53     43.32 o 
  12   4   5      911.89      972.43     88.37 o 
 -14   5   5       18.56      -11.19     43.46 o 
 -13   5   5      580.76      236.16    205.80 o 
 -12   5   5       88.10      111.13     35.84 o 
 -11   5   5     4916.54     5189.30    131.98 o 
 -10   5   5        0.41       -2.66     24.76 o 
  -9   5   5      875.53      836.86     40.74 o 
  -8   5   5      609.16      639.33     40.69 o 
  -7   5   5     7687.61     7757.62    123.70 o 
  -6   5   5      133.38      150.50     18.84 o 
  -5   5   5    16821.34    16766.59    214.24 o 
  -4   5   5     1744.99     1816.97     44.84 o 
  -3   5   5      103.55       60.68     13.06 o 
  -2   5   5     3871.32     3715.11     73.04 o 
  -1   5   5    23426.17    23931.73    324.10 o 
   0   5   5       54.25       39.57     11.21 o 
   1   5   5    13658.79    14348.68    178.80 o 
   2   5   5      228.18      257.95     17.65 o 
   3   5   5     6305.46     6266.31     94.74 o 
   4   5   5      101.57       81.41     13.57 o 
   5   5   5    12855.32    12700.37    204.80 o 
   6   5   5       94.34      123.59     24.74 o 
   7   5   5     3839.00     4125.66    101.44 o 
   8   5   5       61.92       82.84     25.68 o 
   9   5   5      461.26      478.21     57.01 o 
  10   5   5      338.60      335.73     54.65 o 
  11   5   5     2142.33     2360.81    197.61 o 
  12   5   5       27.58       11.04     43.93 o 
 -14   6   5        0.35      -27.63     45.33 o 
 -13   6   5       40.69      -21.38     41.82 o 
 -12   6   5     2625.87     2820.98    100.50 o 
 -11   6   5       33.04       44.63     29.07 o 
 -10   6   5     3934.96     3969.08    108.90 o 
  -9   6   5      131.20      163.44     31.45 o 
  -8   6   5      478.16      436.85     29.90 o 
  -7   6   5        4.03        5.75     15.86 o 
  -6   6   5    11629.79    10753.47    249.73 o 
  -5   6   5       24.33       22.64     16.67 o 
  -4   6   5    18146.35    18249.89    260.91 o 
  -3   6   5      798.20      838.07     32.92 o 
  -2   6   5     8118.42     7739.18    109.71 o 
  -1   6   5      445.12      390.25     24.87 o 
   0   6   5    36107.73    35684.37    568.42 o 
   1   6   5       70.46       55.50     12.01 o 
   2   6   5     3450.69     2973.75     56.86 o 
   3   6   5     3654.16     3992.15     81.75 o 
   4   6   5     8190.88     8080.53    117.21 o 
   5   6   5      545.37      587.84     36.95 o 
   6   6   5     9516.65     9736.70    173.65 o 
   7   6   5       26.08       13.77     21.60 o 
   8   6   5      743.47      799.56     49.17 o 
   9   6   5       88.37       75.35     38.17 o 
  10   6   5     1716.78     1946.55    176.30 o 
  11   6   5        1.42       -5.57     40.73 o 
  12   6   5     1099.28     1132.16     99.77 o 
 -14   7   5      149.25      180.42     84.19 o 
 -13   7   5      266.26      215.28     56.27 o 
 -12   7   5        0.43       -6.86     29.95 o 
 -11   7   5     2737.09     2960.13     98.57 o 
 -10   7   5      324.05      267.85     40.17 o 
  -9   7   5     2577.23     2406.43     80.07 o 
  -8   7   5     1865.66     1810.49     54.95 o 
  -7   7   5     7763.72     7556.00    122.14 o 
  -6   7   5       87.46       42.60     15.18 o 
  -5   7   5     8701.60     8319.18    128.47 o 
  -4   7   5     5034.83     4897.65     93.63 o 
  -3   7   5      340.21      266.31     18.83 o 
  -2   7   5      209.77      181.40     15.85 o 
  -1   7   5    19373.25    19501.11    276.33 o 
   0   7   5     1243.69     1375.95     40.97 o 
   1   7   5    10996.22    11278.42    149.06 o 
   2   7   5      867.78     1055.37     32.77 o 
   3   7   5       29.67       36.33     12.96 o 
   4   7   5      527.32      484.05     30.07 o 
   5   7   5     8621.61     8840.52    159.12 o 
   6   7   5       96.13      142.80     26.25 o 
   7   7   5     3901.73     4042.44    123.91 o 
   8   7   5      714.21      749.52     62.58 o 
   9   7   5       65.20       87.78     31.37 o 
  10   7   5       30.22       73.37     41.70 o 
  11   7   5     1257.53     1536.41    162.15 o 
 -13   8   5      568.66      698.45     76.46 o 
 -12   8   5     1522.78     1672.48    126.97 o 
 -11   8   5      592.71      667.12     62.79 o 
 -10   8   5     2551.64     2569.30     87.28 o 
  -9   8   5      859.83      770.93     48.31 o 
  -8   8   5      139.71      153.13     22.71 o 
  -7   8   5     2457.63     2470.93     61.42 o 
  -6   8   5     8168.29     7938.72    123.22 o 
  -5   8   5     2091.33     2073.40     62.86 o 
  -4   8   5     1611.77     1718.45     44.58 o 
  -3   8   5     9713.63     9585.70    170.95 o 
  -2   8   5     4109.35     4094.24     70.47 o 
  -1   8   5     1210.25     1298.92     50.95 o 
   0   8   5     8355.72     8503.50    119.50 o 
   1   8   5      909.42      912.46     30.72 o 
   2   8   5      871.66      802.90     29.75 o 
   3   8   5     3686.16     4093.51     72.92 o 
   4   8   5     3050.91     3242.74     81.12 o 
   5   8   5       31.48       65.31     22.83 o 
   6   8   5     5333.54     5226.88    116.84 o 
   7   8   5      148.63      174.65     31.39 o 
   8   8   5        3.08        6.94     25.59 o 
   9   8   5     1175.78     1254.80     64.06 o 
  10   8   5      968.76      995.51     79.33 o 
  11   8   5       20.15       13.17     44.54 o 
 -13   9   5       96.31      128.31     50.58 o 
 -12   9   5      346.94      331.65     58.56 o 
 -11   9   5     2265.09     2075.74    142.98 o 
 -10   9   5     1408.15     1406.77     84.97 o 
  -9   9   5      780.69      605.36     58.37 o 
  -8   9   5     4151.55     4098.87    117.93 o 
  -7   9   5     3147.37     2893.08     67.25 o 
  -6   9   5      154.35       97.81     24.38 o 
  -5   9   5     5835.83     5904.07    102.36 o 
  -4   9   5     5206.57     4965.37     92.58 o 
  -3   9   5       87.72       60.05     13.57 o 
  -2   9   5    10494.09    10532.37    157.07 o 
  -1   9   5     5594.13     5322.47     85.12 o 
   0   9   5      200.93      229.68     17.02 o 
   1   9   5      774.96      787.47     29.42 o 
   2   9   5     5254.22     5098.35     84.58 o 
   3   9   5        9.60       32.14     14.69 o 
   4   9   5     3746.97     3907.80     91.55 o 
   5   9   5     2779.65     2881.18     80.45 o 
   6   9   5      470.58      573.12     41.45 o 
   7   9   5      958.38      977.80     54.30 o 
   8   9   5     2335.07     2435.70     84.16 o 
   9   9   5      138.97      107.97     33.77 o 
  10   9   5      592.45      499.20     73.64 o 
  11   9   5      386.71      379.88     65.38 o 
 -13  10   5     1634.39     1875.63    112.91 o 
 -12  10   5      225.16      200.06     55.51 o 
 -11  10   5      145.44      119.46     46.09 o 
 -10  10   5      981.82      920.19     74.03 o 
  -9  10   5     1592.37     1604.50     86.80 o 
  -8  10   5      109.33       48.86     30.48 o 
  -7  10   5     2736.01     2594.58     77.41 o 
  -6  10   5     4445.74     4360.86    101.87 o 
  -5  10   5     1732.81     1749.51    141.83 o 
  -4  10   5      168.74      154.60     24.28 o 
  -3  10   5     8916.62     8789.73    154.31 o 
  -2  10   5      162.61      159.32     15.78 o 
  -1  10   5     3391.44     3240.38     61.47 o 
   0  10   5      459.96      461.16     22.99 o 
   1  10   5     2274.21     2367.03     57.92 o 
   2  10   5       51.06       68.77     15.07 o 
   3  10   5    10301.68    10494.96    147.47 o 
   4  10   5      754.33      714.82     40.45 o 
   5  10   5        8.38        7.36     21.25 o 
   6  10   5     2109.28     2113.38    119.11 o 
   7  10   5     1437.75     1436.02     63.81 o 
   8  10   5       30.26       52.46     28.56 o 
   9  10   5     2580.94     2863.75    109.57 o 
  10  10   5      381.66      463.39     63.21 o 
  11  10   5       43.54      -43.22     44.72 o 
 -12  11   5      684.72      580.95     72.42 o 
 -11  11   5       59.75        9.36     40.24 o 
 -10  11   5     1416.57     1408.31     89.23 o 
  -9  11   5       47.38       27.11     32.01 o 
  -8  11   5     3393.19     3485.62    124.04 o 
  -7  11   5       35.06       56.92     24.32 o 
  -6  11   5       75.51       32.18     22.68 o 
  -5  11   5     1140.17     1146.10     52.24 o 
  -4  11   5     7460.10     7664.07    143.94 o 
  -3  11   5       67.04       82.00     20.44 o 
  -2  11   5    12561.45    12831.87    223.08 o 
  -1  11   5      356.42      382.06     29.96 o 
   0  11   5       54.42       46.66     18.09 o 
   1  11   5        0.77       12.12     11.98 o 
   2  11   5     8913.91     8805.44    148.88 o 
   3  11   5      104.63       97.25     18.04 o 
   4  11   5     3668.79     3893.16     93.75 o 
   5  11   5      841.56      685.47     42.81 o 
   6  11   5      171.56      156.93     29.92 o 
   7  11   5       95.59       77.38     28.99 o 
   8  11   5     3603.50     3936.10    111.34 o 
   9  11   5      113.44      113.97     46.56 o 
  10  11   5      814.41      839.83     61.48 o 
 -12  12   5       49.90       64.49     70.23 o 
 -11  12   5       25.83      -18.48     39.64 o 
 -10  12   5       35.24       41.06     37.33 o 
  -9  12   5     3345.05     3712.91    136.05 o 
  -8  12   5      155.41      146.22     40.29 o 
  -7  12   5     3307.49     3274.35    119.19 o 
  -6  12   5       16.45        4.04     19.79 o 
  -5  12   5     5015.23     4749.14    140.51 o 
  -4  12   5       12.33       -5.13     19.46 o 
  -3  12   5    13176.93    12997.19    275.82 o 
  -2  12   5      390.75      376.74     31.83 o 
  -1  12   5     3630.30     3421.24     84.05 o 
   0  12   5       67.20       84.61     20.74 o 
   1  12   5     3771.83     3686.20     87.17 o 
   2  12   5       15.75        1.36     16.87 o 
   3  12   5     7101.57     7108.63    134.13 o 
   4  12   5       15.49      -19.26     19.10 o 
   5  12   5      402.28      401.61     36.10 o 
   6  12   5       21.49       -0.62     22.82 o 
   7  12   5     1639.85     1632.90     70.07 o 
   8  12   5       84.40       89.20     40.60 o 
   9  12   5     2045.97     2108.67    123.71 o 
  10  12   5        1.39       -2.89     42.83 o 
 -12  13   5      394.43      238.57     59.00 o 
 -11  13   5      285.03      265.01     57.90 o 
 -10  13   5      473.03      477.23     63.53 o 
  -9  13   5       18.42        3.09     32.97 o 
  -8  13   5     2828.69     2876.91    117.13 o 
  -7  13   5      507.16      474.91     54.73 o 
  -6  13   5      129.09       59.56     40.93 o 
  -5  13   5      118.02      145.95     28.91 o 
  -4  13   5     2020.52     1913.50     66.98 o 
  -3  13   5       93.37       50.17     22.26 o 
  -2  13   5    12521.51    12945.07    213.45 o 
  -1  13   5     1840.21     1889.64     63.13 o 
   0  13   5        0.22      -12.09     16.87 o 
   1  13   5      187.91      271.52     28.77 o 
   2  13   5     3193.46     3483.34    107.30 o 
   3  13   5       27.98       48.80     27.48 o 
   4  13   5     3000.23     2979.43    104.66 o 
   5  13   5      426.30      403.19     61.75 o 
   6  13   5      216.58      326.77     46.36 o 
   7  13   5      237.29      252.10     70.21 o 
   8  13   5     1681.50     1785.82    117.64 o 
   9  13   5        1.42      -12.87     38.24 o 
 -11  14   5        7.53       19.64     77.57 o 
 -10  14   5      524.85      462.15     64.13 o 
  -9  14   5     1250.28     1131.40     99.76 o 
  -8  14   5      634.83      573.33     60.62 o 
  -7  14   5     1518.80     1462.17     84.42 o 
  -6  14   5     2480.66     2466.09     80.37 o 
  -5  14   5      594.34      524.87     56.97 o 
  -4  14   5      128.95      125.29     42.05 o 
  -3  14   5     3074.79     3300.57     89.49 o 
  -2  14   5     1958.61     1988.11     68.47 o 
  -1  14   5     2930.43     3043.86     83.80 o 
   0  14   5     2001.60     2299.17     71.22 o 
   1  14   5     1594.95     1669.02     60.92 o 
   2  14   5      395.06      361.72     41.71 o 
   3  14   5     2887.50     3022.95    164.06 o 
   4  14   5      774.12      770.14     93.74 o 
   5  14   5      226.41      104.31     56.16 o 
   6  14   5     1163.78     1109.49    112.82 o 
   7  14   5      694.88      780.86    103.76 o 
   8  14   5      164.68       93.24     67.12 o 
   9  14   5      558.89      544.12    101.84 o 
 -11  15   5      742.55      676.42     77.37 o 
 -10  15   5       27.96      -31.33     49.86 o 
  -9  15   5      172.87      148.85     48.42 o 
  -8  15   5     1038.66     1045.13     77.73 o 
  -7  15   5     1724.88     1838.72     93.48 o 
  -6  15   5      125.03       83.22     36.58 o 
  -5  15   5     2495.83     2489.52     82.47 o 
  -4  15   5       81.37       99.89     27.21 o 
  -3  15   5       49.97       18.51     23.07 o 
  -2  15   5     1709.47     1937.13     80.97 o 
  -1  15   5     3806.33     3963.81    125.24 o 
   0  15   5       25.43      -34.40     24.53 o 
   1  15   5     1642.10     1752.29    111.20 o 
   2  15   5      840.13      996.92    102.35 o 
   3  15   5        0.06      -20.15     41.64 o 
   4  15   5      909.53      890.86     98.86 o 
   5  15   5     1856.64     2056.11    149.87 o 
   6  15   5       55.56       17.52     55.10 o 
   7  15   5      648.01      586.22     97.85 o 
   8  15   5      619.20      637.27    106.89 o 
 -10  16   5      825.29      814.62     79.85 o 
  -9  16   5      121.37      127.33     52.72 o 
  -8  16   5      145.61      130.86     44.98 o 
  -7  16   5      128.61       79.42     33.99 o 
  -6  16   5     2857.90     3130.81    121.72 o 
  -5  16   5        2.80      -18.13     32.63 o 
  -4  16   5     1537.19     1421.42     85.13 o 
  -3  16   5      494.32      504.34     53.32 o 
  -2  16   5      849.34      808.57     62.54 o 
  -1  16   5        1.71        8.21     26.86 o 
   0  16   5     2749.77     3004.19    110.75 o 
   1  16   5      241.60      170.57     37.73 o 
   2  16   5     1176.33     1008.83    103.12 o 
   3  16   5      161.28       74.73     46.32 o 
   4  16   5      616.83      619.83     94.48 o 
   5  16   5       31.03       51.06     56.81 o 
   6  16   5     1681.33     1584.94    142.24 o 
   7  16   5       88.97       -5.13     55.13 o 
   8  16   5      112.42      104.52     71.47 o 
  -9  17   5      447.21      357.32     89.69 o 
  -8  17   5      121.79       68.05     60.08 o 
  -7  17   5      759.73      589.30     91.65 o 
  -6  17   5       11.26       11.48     49.53 o 
  -5  17   5     3330.84     3638.04    128.46 o 
  -4  17   5        9.32       16.92     31.96 o 
  -3  17   5       85.54       64.65     35.52 o 
  -2  17   5       73.36      139.21     40.07 o 
  -1  17   5     1752.74     1848.37     90.24 o 
   0  17   5        0.17        0.53     38.77 o 
   1  17   5     2482.03     2614.43    105.65 o 
   2  17   5        1.39       22.29     47.28 o 
   3  17   5       14.51      -11.76     37.89 o 
   4  17   5       55.50      -34.11     50.88 o 
   5  17   5     1935.88     2271.99    166.96 o 
   6  17   5        5.89      -81.50     54.33 o 
   7  17   5      825.06     1095.67    132.00 o 
  -8  18   5       19.66       30.19     55.81 o 
  -7  18   5       12.03      -24.92     55.18 o 
  -6  18   5     1438.72     1700.84    142.72 o 
  -5  18   5       38.20       48.09     54.83 o 
  -4  18   5     1276.80     1496.50     88.08 o 
  -3  18   5       12.07       -8.23     33.03 o 
  -2  18   5      520.73      544.52     58.69 o 
  -1  18   5        6.75      -22.05     31.53 o 
   0  18   5     2530.82     2993.13    231.53 o 
   1  18   5      303.87      215.38     68.28 o 
   2  18   5      648.78      561.32     90.07 o 
   3  18   5       39.34       77.11     64.13 o 
   4  18   5      975.27      766.83    110.00 o 
   5  18   5       13.02       18.60     57.95 o 
   6  18   5     1674.18     1974.09    161.58 o 
  -7  19   5      771.61      751.45    112.63 o 
  -6  19   5       37.77       44.55     59.34 o 
  -5  19   5     1414.91     1688.43    142.59 o 
  -4  19   5      369.03      404.17     64.38 o 
  -3  19   5       26.28       49.46     36.81 o 
  -2  19   5       83.46      140.11     44.00 o 
  -1  19   5     1156.59     1246.04     82.22 o 
   0  19   5       37.24       79.56     38.30 o 
   1  19   5     1089.78     1265.08    126.29 o 
   2  19   5      557.32      372.36     86.17 o 
   3  19   5       20.51       -4.87     55.90 o 
   4  19   5      154.36      156.31     72.62 o 
   5  19   5     1427.12     1672.47    156.67 o 
  -6  20   5      684.11      637.37    107.70 o 
  -5  20   5       59.01       13.79     58.60 o 
  -4  20   5      544.91      479.89     75.61 o 
  -3  20   5      845.39      892.66     75.96 o 
  -2  20   5       99.97       22.70     78.56 o 
  -1  20   5      277.97      391.52     61.71 o 
   0  20   5      983.98     1025.07     92.54 o 
   1  20   5      754.87      765.60    108.52 o 
   2  20   5      171.52      195.54     76.95 o 
   3  20   5      732.27      779.59    112.91 o 
   4  20   5      498.89       24.96     45.78 o 
  -4  21   5      712.95      760.36    109.81 o 
  -3  21   5       41.30       66.94     44.28 o 
  -2  21   5     1130.67     1314.40     90.23 o 
  -1  21   5      125.14      175.15     50.24 o 
   0  21   5        0.56       30.77     62.28 o 
   1  21   5      193.26      151.29     76.62 o 
   2  21   5     1070.87     1097.04    131.63 o 
 -14   0   6      478.03      339.09     96.45 o 
 -12   0   6      241.25      317.35     84.63 o 
 -10   0   6     9224.58     9837.86    228.65 o 
  -8   0   6       77.96       79.11     47.95 o 
  -6   0   6     1968.68     2150.51     77.08 o 
  -4   0   6    17281.93    16998.98    302.37 o 
  -2   0   6     1113.28     1075.01     48.25 o 
   0   0   6     5109.77     5455.73    118.91 o 
   2   0   6     8002.41     8294.64    165.85 o 
   4   0   6      442.93      519.79     35.94 o 
   6   0   6    10305.56     9300.50    694.47 o 
  10   0   6       86.27      126.31     64.33 o 
  12   0   6     1140.37     1044.35    131.40 o 
 -14   1   6      290.16      282.83     65.44 o 
 -13   1   6        2.98      -19.51     41.52 o 
 -12   1   6       55.53       83.33     44.31 o 
 -11   1   6     3386.08     3501.45    105.59 o 
 -10   1   6        3.83       49.86     23.21 o 
  -9   1   6    12068.08    11812.66    255.47 o 
  -8   1   6       46.67       62.92     19.34 o 
  -7   1   6       55.38       87.49     18.19 o 
  -6   1   6     2191.83     2253.52     55.96 o 
  -5   1   6    24876.84    24858.32    300.92 o 
  -4   1   6     2137.07     2345.87     53.17 o 
  -3   1   6    17417.42    17881.01    255.76 o 
  -2   1   6     7366.70     6769.83    273.67 o 
  -1   1   6       40.90       29.97     13.48 o 
   0   1   6     7051.56     7144.70    102.87 o 
   1   1   6    20976.00    20461.97    245.64 o 
   2   1   6     2253.84     2399.36     50.52 o 
   3   1   6     3045.72     2846.89     64.73 o 
   4   1   6     1077.90     1082.70     39.07 o 
   5   1   6     1187.53     1240.84     49.46 o 
   6   1   6      153.51      194.23     26.22 o 
   7   1   6     7491.21     7431.57    218.17 o 
   8   1   6       39.17       36.17     30.59 o 
   9   1   6      832.14      641.57     65.24 o 
  10   1   6      257.72      189.70     47.07 o 
  11   1   6      679.98      531.01     97.88 o 
 -14   2   6      578.29      614.01     78.27 o 
 -13   2   6     1006.30      869.31     83.07 o 
 -12   2   6      378.54      396.07     60.63 o 
 -11   2   6      867.49      878.63     90.09 o 
 -10   2   6     7528.55     8029.84    141.30 o 
  -9   2   6     1379.26     1568.98     55.15 o 
  -8   2   6     1853.22     1816.09     55.52 o 
  -7   2   6      800.59      844.25     37.42 o 
  -6   2   6     3831.02     3817.03     76.05 o 
  -5   2   6      415.34      368.66     23.46 o 
  -4   2   6    31638.80    31256.57    365.24 o 
  -3   2   6    12641.02    12174.04    477.90 o 
  -2   2   6      616.48      613.56     36.14 o 
  -1   2   6    10347.63    10713.01    163.24 o 
   0   2   6     5367.77     5416.15     96.55 o 
   1   2   6      459.67      486.80     46.61 o 
   2   2   6    15418.76    15314.59    192.82 o 
   3   2   6     1574.49     1561.24     41.30 o 
   4   2   6       63.85       78.88     14.83 o 
   5   2   6     2308.88     2273.67     52.58 o 
   6   2   6     6063.39     5982.06    121.37 o 
   7   2   6      244.61      265.51     31.48 o 
   8   2   6     3435.42     3341.01    122.70 o 
   9   2   6      509.72      421.99     76.74 o 
  10   2   6       98.83       71.12     40.27 o 
  11   2   6      208.12      172.62     51.91 o 
 -14   3   6     1329.85     1437.81    108.14 o 
 -13   3   6      145.79      186.70     56.39 o 
 -12   3   6     1442.27     1398.71     72.30 o 
 -11   3   6     1761.25     1763.60     78.44 o 
 -10   3   6      249.22      310.78     39.53 o 
  -9   3   6    10180.10    10213.43    161.46 o 
  -8   3   6     2422.27     2454.34     65.34 o 
  -7   3   6      133.73      125.46     20.33 o 
  -6   3   6     6465.35     6408.75    163.08 o 
  -5   3   6     5469.35     5057.71     99.76 o 
  -4   3   6      642.95      813.87     39.12 o 
  -3   3   6    13316.08    13000.24    169.56 o 
  -2   3   6    10205.18     9782.54    133.36 o 
  -1   3   6     1674.98     1772.90     42.18 o 
   0   3   6     7518.66     7811.43    111.27 o 
   1   3   6     3850.32     3807.56     66.93 o 
   2   3   6      283.98      415.27     22.81 o 
   3   3   6     1152.27     1246.96     37.24 o 
   4   3   6     5895.60     5993.38     95.94 o 
   5   3   6     1232.07     1280.92     40.36 o 
   6   3   6      352.28      351.67     31.67 o 
   7   3   6     3314.87     3565.94    104.16 o 
   8   3   6       68.27      123.81     43.87 o 
   9   3   6        9.81        5.54     31.53 o 
  10   3   6     2587.45     2359.07    116.17 o 
  11   3   6      340.40      341.43     62.16 o 
 -14   4   6      377.36      340.33     67.09 o 
 -13   4   6     3001.11     3551.37    149.91 o 
 -12   4   6      674.32      782.94     59.31 o 
 -11   4   6     1731.02     1710.24     75.88 o 
 -10   4   6      555.82      568.88     46.85 o 
  -9   4   6     1206.80     1117.18     54.05 o 
  -8   4   6     1660.32     1525.81     57.68 o 
  -7   4   6    11667.27    10854.58    280.62 o 
  -6   4   6     1894.31     1761.72     57.79 o 
  -5   4   6     2046.89     2013.83     51.13 o 
  -4   4   6     8023.31     8428.67    141.33 o 
  -3   4   6     7995.20     8829.53    125.33 o 
  -2   4   6        5.14       42.36     12.42 o 
  -1   4   6    21266.74    21449.82    314.99 o 
   0   4   6     3840.89     3499.87     63.53 o 
   1   4   6     1269.72     1326.38     36.85 o 
   2   4   6    14024.47    14369.16    184.06 o 
   3   4   6      894.48      830.23     31.54 o 
   4   4   6      853.04      925.84     34.49 o 
   5   4   6     6232.53     6404.28    126.91 o 
   6   4   6      796.75      892.25     46.19 o 
   7   4   6       36.67      -23.00     19.68 o 
   8   4   6     1260.23     1327.74    125.25 o 
   9   4   6     2194.25     2223.51    166.08 o 
  10   4   6       39.56       30.59     39.22 o 
  11   4   6      877.33      959.07    147.52 o 
 -14   5   6     1129.92     1220.44     99.70 o 
 -13   5   6       64.28        4.18     50.40 o 
 -12   5   6     3187.63     3304.50    129.79 o 
 -11   5   6      454.84      355.57     42.45 o 
 -10   5   6      691.88      650.70     49.05 o 
  -9   5   6      320.95      355.05     31.77 o 
  -8   5   6     6756.05     6668.28    176.44 o 
  -7   5   6       46.91       28.90     22.44 o 
  -6   5   6     8481.62     8016.78    125.92 o 
  -5   5   6        2.20       10.03     12.59 o 
  -4   5   6     1097.09     1244.39     60.36 o 
  -3   5   6     1935.57     2001.54     54.79 o 
  -2   5   6    28138.39    28865.35    377.51 o 
  -1   5   6     1634.75     1693.22     48.25 o 
   0   5   6     8758.15     8642.45    121.45 o 
   1   5   6     1213.15     1098.04     33.83 o 
   2   5   6     1246.14     1350.95     38.82 o 
   3   5   6        2.46       -2.82     11.51 o 
   4   5   6    11678.80    11408.67    156.42 o 
   5   5   6      473.53      437.88     51.27 o 
   6   5   6      852.87      853.86     46.08 o 
   7   5   6      188.42      140.80     28.90 o 
   8   5   6      896.99      899.01     52.33 o 
   9   5   6      204.63      157.34     42.71 o 
  10   5   6     2535.24     2826.90    170.30 o 
  11   5   6        2.24        7.37     38.89 o 
 -14   6   6       19.69       30.30     50.41 o 
 -13   6   6     2016.20     2127.00    119.47 o 
 -12   6   6        8.28       13.09     32.82 o 
 -11   6   6      802.16      864.05     88.36 o 
 -10   6   6     1038.85     1072.01     66.21 o 
  -9   6   6      332.22      357.17     31.19 o 
  -8   6   6      175.40      221.75     28.04 o 
  -7   6   6    12262.04    12259.44    177.01 o 
  -6   6   6        2.39        6.94     15.01 o 
  -5   6   6     1484.08     1502.32     44.97 o 
  -4   6   6      114.96      130.12     16.45 o 
  -3   6   6    11692.16    11451.19    155.43 o 
  -2   6   6       10.21      -11.99     14.88 o 
  -1   6   6    24971.74    23750.81    590.95 o 
   0   6   6      204.00      298.26     30.48 o 
   1   6   6     1165.38     1071.46     34.11 o 
   2   6   6      841.85      844.36     36.51 o 
   3   6   6     5490.46     5639.66    133.28 o 
   4   6   6     1339.53     1399.69     56.51 o 
   5   6   6     5331.85     5372.24    116.10 o 
   6   6   6       20.87       50.40     23.75 o 
   7   6   6       83.20       59.36     30.65 o 
   8   6   6       47.74       27.68     26.05 o 
   9   6   6     1116.39     1273.23     84.76 o 
  10   6   6       57.82       89.38     75.93 o 
  11   6   6      894.27      791.33     79.15 o 
 -13   7   6       86.66      117.23     49.30 o 
 -12   7   6     2117.46     2168.79    156.56 o 
 -11   7   6      488.51      486.21     47.51 o 
 -10   7   6       99.36      100.08     51.83 o 
  -9   7   6      613.96      549.01     44.36 o 
  -8   7   6     7705.88     7706.15    130.02 o 
  -7   7   6        2.80       -4.77     16.70 o 
  -6   7   6     2979.45     2902.48     66.35 o 
  -5   7   6     1462.48     1398.80     51.23 o 
  -4   7   6        6.28      -14.65     11.23 o 
  -3   7   6       30.77        4.48     12.32 o 
  -2   7   6    22838.05    22915.23    277.60 o 
  -1   7   6       36.05       32.54     15.55 o 
   0   7   6     3648.88     3704.09     68.36 o 
   1   7   6     1773.76     1772.40     44.68 o 
   2   7   6      253.82      239.71     19.45 o 
   3   7   6      820.10      923.79     34.53 o 
   4   7   6    11679.00    11804.84    196.13 o 
   5   7   6       14.32      -10.41     19.22 o 
   6   7   6     2085.76     2137.74     72.91 o 
   7   7   6      900.45     1057.56     55.17 o 
   8   7   6     1320.10     1521.98     68.07 o 
   9   7   6      178.66      130.93     44.12 o 
  10   7   6     1011.97      874.26    117.46 o 
  11   7   6       52.39      111.99     69.12 o 
 -13   8   6      957.78     1000.82    280.42 o 
 -12   8   6      114.30      134.41     47.77 o 
 -11   8   6     1270.93     1267.31     86.00 o 
 -10   8   6     2138.90     2212.55     82.94 o 
  -9   8   6       89.88       50.68     28.28 o 
  -8   8   6      621.60      615.43     36.42 o 
  -7   8   6     8140.52     8132.31    131.89 o 
  -6   8   6     1674.83     1701.50     50.91 o 
  -5   8   6      393.67      454.11     47.19 o 
  -4   8   6     5878.14     5753.44     96.38 o 
  -3   8   6     2368.93     2318.48     52.90 o 
  -2   8   6       69.69       70.16     14.44 o 
  -1   8   6     7338.33     7032.57    128.44 o 
   0   8   6     3103.05     3000.61     68.15 o 
   1   8   6       71.48       75.05     14.27 o 
   2   8   6     4178.90     4016.11     74.47 o 
   3   8   6     5034.63     5023.16    121.51 o 
   4   8   6       11.22       33.14     20.73 o 
   5   8   6     3637.19     3761.98    109.51 o 
   6   8   6      716.84      770.54     74.46 o 
   7   8   6      139.34      142.10     30.81 o 
   8   8   6      822.58      737.85     50.86 o 
   9   8   6     1050.51     1283.92    117.49 o 
  10   8   6       11.67       31.41     43.24 o 
  11   8   6      211.00      208.23     58.67 o 
 -13   9   6      159.02      199.37     91.96 o 
 -12   9   6      820.99      856.86     79.15 o 
 -11   9   6     1793.30     1826.01    100.85 o 
 -10   9   6      162.15      172.07     48.19 o 
  -9   9   6     1640.36     1625.16     88.07 o 
  -8   9   6     2057.53     1881.08     81.14 o 
  -7   9   6        0.84       -7.57     19.47 o 
  -6   9   6     2669.82     2671.30    109.91 o 
  -5   9   6     8325.43     7764.46    164.42 o 
  -4   9   6      255.32      205.58     22.05 o 
  -3   9   6     4015.09     3573.90     69.21 o 
  -2   9   6     6411.01     6410.50    101.30 o 
  -1   9   6      727.45      604.32     35.04 o 
   0   9   6     1982.17     2095.75     51.31 o 
   1   9   6     6537.90     6547.50    118.59 o 
   2   9   6      253.36      235.01     20.86 o 
   3   9   6     1959.44     2099.47     53.10 o 
   4   9   6     4229.37     4144.04    134.87 o 
   5   9   6      383.38      383.37     43.86 o 
   6   9   6       35.80       37.71     29.48 o 
   7   9   6     1883.36     1981.20     74.68 o 
   8   9   6      652.19      611.25     49.85 o 
   9   9   6       85.69       43.46     30.76 o 
  10   9   6      439.92      409.70     60.54 o 
 -13  10   6      314.91      285.55    129.84 o 
 -12  10   6      177.43      146.03     58.77 o 
 -11  10   6      707.47      716.84     76.24 o 
 -10  10   6     3168.43     3223.01    129.25 o 
  -9  10   6       21.13      -19.25     39.93 o 
  -8  10   6     1790.35     1655.18     87.63 o 
  -7  10   6     1555.05     1449.59     66.92 o 
  -6  10   6     1476.90     1573.86     61.39 o 
  -5  10   6      166.76      185.89     27.34 o 
  -4  10   6    11396.99    11352.80    196.41 o 
  -3  10   6      294.13      302.40     29.78 o 
  -2  10   6     1754.67     1566.29     43.21 o 
  -1  10   6     4804.80     5004.80    126.61 o 
   0  10   6     2953.80     3083.22     62.84 o 
   1  10   6       57.23       64.37     16.01 o 
   2  10   6     7580.86     7604.30    117.66 o 
   3  10   6      816.58      880.09     36.22 o 
   4  10   6       55.65       50.21     21.83 o 
   5  10   6      361.31      325.03     34.76 o 
   6  10   6     1488.93     1524.60     64.56 o 
   7  10   6      142.55      154.88     32.72 o 
   8  10   6     1192.19     1281.55     88.18 o 
   9  10   6      343.45      326.54     44.61 o 
  10  10   6      130.25      137.43     50.71 o 
 -12  11   6       59.17       29.83     65.56 o 
 -11  11   6     2119.48     2097.65    112.17 o 
 -10  11   6        8.25       18.35     35.15 o 
  -9  11   6     2559.59     2381.60    108.34 o 
  -8  11   6      202.22      182.66     40.61 o 
  -7  11   6      327.75      292.03     34.75 o 
  -6  11   6       51.88       58.40     22.84 o 
  -5  11   6     8128.84     8114.88    155.32 o 
  -4  11   6      285.27      258.61     31.16 o 
  -3  11   6     8331.08     9013.09    205.02 o 
  -2  11   6        1.35        5.05     18.93 o 
  -1  11   6      131.03      148.58     24.40 o 
   0  11   6     1577.04     1532.36     56.32 o 
   1  11   6    10842.53    11114.08    177.28 o 
   2  11   6       45.15       86.31     20.70 o 
   3  11   6     1623.33     1584.70     57.48 o 
   4  11   6       49.18       13.74     21.15 o 
   5  11   6      659.82      750.00     47.49 o 
   6  11   6       15.89       32.75     24.89 o 
   7  11   6     1930.76     1987.92     77.77 o 
   8  11   6        7.11      -11.39     27.46 o 
   9  11   6      250.42      302.69     44.64 o 
  10  11   6       17.12       43.87     46.18 o 
 -12  12   6      201.61      280.87     61.52 o 
 -11  12   6        7.38       34.61     41.80 o 
 -10  12   6     3594.40     3341.46    134.50 o 
  -9  12   6       22.96       14.38     39.36 o 
  -8  12   6     1727.40     1758.11     93.48 o 
  -7  12   6      859.87      690.57     77.67 o 
  -6  12   6      288.36      241.89     38.38 o 
  -5  12   6      564.63      547.08     40.96 o 
  -4  12   6     7493.41     7551.74    148.35 o 
  -3  12   6      145.77      163.21     28.13 o 
  -2  12   6     3485.76     3315.06     87.07 o 
  -1  12   6        8.93       25.49     28.40 o 
   0  12   6     4449.31     4659.11    108.05 o 
   1  12   6       85.54       66.74     20.44 o 
   2  12   6     7161.20     7361.08    140.30 o 
   3  12   6      118.98       90.72     23.44 o 
   4  12   6       68.72       -0.49     19.84 o 
   5  12   6       41.54       29.91     23.06 o 
   6  12   6     2976.09     3485.05     99.31 o 
   7  12   6       55.36       19.66     28.54 o 
   8  12   6     1419.32     1533.34     74.50 o 
   9  12   6        0.09      -70.33     46.89 o 
 -11  13   6     1399.38     1539.29     99.87 o 
 -10  13   6       23.98       32.84     39.37 o 
  -9  13   6     1569.92     1707.28    142.39 o 
  -8  13   6     1159.14     1099.45     77.72 o 
  -7  13   6      263.48      262.39     47.88 o 
  -6  13   6     1279.09     1114.43     56.54 o 
  -5  13   6     5783.99     5923.48    130.75 o 
  -4  13   6       23.15       -2.69     21.02 o 
  -3  13   6     1618.11     1511.73     61.36 o 
  -2  13   6     3530.52     3622.75    102.32 o 
  -1  13   6      206.94      215.46     28.82 o 
   0  13   6       48.71       65.59     24.53 o 
   1  13   6     8034.26     8182.27    175.02 o 
   2  13   6       87.92       30.17     29.26 o 
   3  13   6      574.71      476.86     65.45 o 
   4  13   6     1040.39     1129.82     67.92 o 
   5  13   6      995.44     1224.44     87.36 o 
   6  13   6       32.27       35.71     51.65 o 
   7  13   6     1849.76     2260.30    139.49 o 
   8  13   6        2.71      -44.68     35.50 o 
   9  13   6      172.69      201.43     63.26 o 
 -11  14   6      318.83      328.07     62.48 o 
 -10  14   6     1658.42     1602.13    100.31 o 
  -9  14   6      515.43      508.14     66.26 o 
  -8  14   6      329.71      342.85     52.69 o 
  -7  14   6     3215.37     3200.01    123.61 o 
  -6  14   6     1081.10     1058.75     57.76 o 
  -5  14   6      528.19      483.99     41.81 o 
  -4  14   6     2455.27     2567.57     81.94 o 
  -3  14   6     1340.80     1462.67    119.45 o 
  -2  14   6      476.13      520.95     63.53 o 
  -1  14   6     4456.89     4578.14    109.16 o 
   0  14   6     2323.53     2578.43     79.04 o 
   1  14   6      312.85      317.45     39.23 o 
   2  14   6     1115.44      667.30     83.58 o 
   3  14   6     1097.40     1091.07    104.06 o 
   4  14   6       65.81      123.73     54.70 o 
   5  14   6     2032.30     1833.64    140.77 o 
   6  14   6     1840.79     1946.02    148.64 o 
   7  14   6        0.45      -30.93     54.44 o 
   8  14   6      627.92      573.59     99.74 o 
 -10  15   6        0.70       -4.29     41.66 o 
  -9  15   6      874.91      904.14     77.90 o 
  -8  15   6     1715.35     1672.51     95.34 o 
  -7  15   6       94.88       53.83     60.99 o 
  -6  15   6     1695.98     1706.44    158.29 o 
  -5  15   6     2624.23     2653.61    128.74 o 
  -4  15   6      576.35      599.41     45.82 o 
  -3  15   6      656.31      685.13     46.30 o 
  -2  15   6     3017.67     3027.54     88.99 o 
  -1  15   6      152.38      205.58     40.64 o 
   0  15   6     1816.67     1754.67    170.91 o 
   1  15   6      907.94     1052.63     67.12 o 
   2  15   6      294.00       45.04     37.38 o 
   3  15   6      160.95       69.60     51.71 o 
   4  15   6     2419.47     2592.25    161.40 o 
   5  15   6      755.52      790.88    103.78 o 
   6  15   6      471.46      427.35     91.75 o 
   7  15   6      672.62      490.37     95.37 o 
   8  15   6      187.42      106.20     74.03 o 
 -10  16   6      201.00       85.29     47.93 o 
  -9  16   6      600.75      579.59     69.85 o 
  -8  16   6      159.14      150.10     46.01 o 
  -7  16   6     2442.33     2489.99    366.66 o 
  -6  16   6      168.30      164.48     42.64 o 
  -5  16   6      333.91      322.93     39.78 o 
  -4  16   6      500.16      500.22     71.18 o 
  -3  16   6     1469.55     1537.70     81.78 o 
  -2  16   6      245.77      273.68     45.83 o 
  -1  16   6     3135.60     3007.64    114.26 o 
   0  16   6      127.71      111.11     35.96 o 
   1  16   6      237.38      163.00     43.33 o 
   2  16   6       48.05       77.74     54.74 o 
   3  16   6     1459.53     1406.56    123.55 o 
   4  16   6       44.60       84.87     59.32 o 
   5  16   6     1908.93     1886.90    151.27 o 
   6  16   6      475.32      277.16     86.42 o 
   7  16   6        1.21      -52.89     53.48 o 
  -9  17   6       87.06       15.29     57.55 o 
  -8  17   6     1432.96     1381.58    134.15 o 
  -7  17   6        3.18      -10.59     49.69 o 
  -6  17   6     1216.02     1293.09    124.89 o 
  -5  17   6        0.28       21.58     43.29 o 
  -4  17   6      128.90       83.27     51.04 o 
  -3  17   6       25.18      -12.78     65.81 o 
  -2  17   6     2172.12     2447.50    117.10 o 
  -1  17   6        1.59       -1.32     38.03 o 
   0  17   6     1513.64     1672.09     88.31 o 
   1  17   6        1.29      -62.20     41.47 o 
   2  17   6      325.61      416.92     85.17 o 
   3  17   6        6.96       14.89     51.98 o 
   4  17   6     1993.65     2198.40    163.60 o 
   5  17   6       89.58      101.60     67.67 o 
   6  17   6      197.59      172.49     77.33 o 
  -8  18   6       16.81        4.85     43.46 o 
  -7  18   6     2002.24     2344.93    172.46 o 
  -6  18   6       28.32       68.32     55.30 o 
  -5  18   6      282.80      290.00     51.69 o 
  -4  18   6      249.67      190.18     46.10 o 
  -3  18   6      968.19     1160.40    175.12 o 
  -2  18   6       39.79       25.39     35.63 o 
  -1  18   6     3132.22     3702.26    134.84 o 
   0  18   6        3.27      -25.69     32.72 o 
   1  18   6      108.46       -4.84     51.20 o 
   2  18   6       50.18      132.58     63.07 o 
   3  18   6     1123.04       -7.00     36.08 o 
   4  18   6        9.34      -24.11     54.47 o 
   5  18   6      536.59      559.97    105.33 o 
  -7  19   6       48.57      127.50     69.94 o 
  -6  19   6      886.76      889.84    113.41 o 
  -5  19   6      288.24      277.48     79.78 o 
  -4  19   6      109.99       50.29     41.07 o 
  -3  19   6      360.80      433.39     58.43 o 
  -2  19   6     2097.00     2267.51    109.80 o 
  -1  19   6       20.15       71.87     39.42 o 
   0  19   6     1857.54     2162.58    104.47 o 
   1  19   6      372.47      292.15     81.98 o 
   2  19   6      191.90      210.52     79.93 o 
   3  19   6       72.99        5.40     59.65 o 
   4  19   6     1050.00     1149.77    133.71 o 
  -6  20   6      185.20      265.24     80.24 o 
  -5  20   6       84.46       59.70     64.24 o 
  -4  20   6      810.60      818.26     75.34 o 
  -3  20   6      690.82      608.91     69.51 o 
  -2  20   6       79.77       75.79     43.76 o 
  -1  20   6     1332.99     1545.59     95.86 o 
   0  20   6      189.76      213.63     80.45 o 
   1  20   6       74.50       39.66     57.00 o 
   2  20   6      581.96      679.24    110.75 o 
   3  20   6      650.44      612.46    108.26 o 
  -3  21   6      361.71      397.90     64.06 o 
  -2  21   6      569.07      615.49    123.61 o 
  -1  21   6       15.33       -0.01     40.11 o 
   0  21   6      273.64      163.18     75.47 o 
   1  21   6     1027.48     1034.51    128.25 o 
 -13   0   7      797.34      864.26    120.99 o 
 -11   0   7     9371.43     9574.51    315.47 o 
  -9   0   7      981.44     1133.53    103.54 o 
  -7   0   7    10521.52    10160.63    462.40 o 
  -5   0   7     5990.20     5916.58    164.57 o 
  -1   0   7    14660.55    14984.45    380.05 o 
   1   0   7     8047.67     8175.31    168.24 o 
   3   0   7      544.33      650.33     43.58 o 
   5   0   7    11370.50    11705.51    232.53 o 
   7   0   7       35.95       35.24     39.79 o 
   9   0   7      643.21       -9.59     32.43 o 
  11   0   7      985.74      930.51    122.64 o 
 -14   1   7        5.16      -34.04     48.62 o 
 -13   1   7       81.86       23.25     47.88 o 
 -12   1   7     2841.23     3132.68    136.35 o 
 -11   1   7       92.55      164.29     31.13 o 
 -10   1   7     1933.49     1983.39     65.29 o 
  -9   1   7     2675.75     2653.56     87.97 o 
  -8   1   7     1130.15     1218.17     55.75 o 
  -7   1   7      368.59      425.88     29.72 o 
  -6   1   7    11017.13    11253.03    162.69 o 
  -5   1   7      341.55      331.17     24.04 o 
  -4   1   7      234.08      379.44     23.75 o 
  -3   1   7     1992.43     1854.27     46.71 o 
  -2   1   7     6038.49     5806.25     93.48 o 
  -1   1   7        4.62       23.43     14.85 o 
   0   1   7    16399.95    16385.75    206.72 o 
   1   1   7     1804.61     2029.29     48.25 o 
   2   1   7      416.47      469.93     24.38 o 
   3   1   7      422.20      404.28     24.06 o 
   4   1   7     3820.53     3874.37     83.53 o 
   5   1   7       95.05       55.71     27.22 o 
   6   1   7     4959.85     4785.68    368.13 o 
   7   1   7      431.16      433.69     61.65 o 
   8   1   7      127.63       86.97     49.62 o 
   9   1   7      358.35      316.81     53.59 o 
  10   1   7     1219.90     1545.24    172.50 o 
  11   1   7       17.77       24.96     41.64 o 
 -14   2   7      910.35      863.47     90.38 o 
 -13   2   7      662.02      707.58     83.93 o 
 -12   2   7       80.88      110.32     35.94 o 
 -11   2   7     5077.24     5523.90    128.51 o 
 -10   2   7     1782.57     1803.05    100.45 o 
  -9   2   7      573.74      609.06     39.11 o 
  -8   2   7     4562.06     4547.54     94.20 o 
  -7   2   7     5636.37     5735.48    104.41 o 
  -6   2   7      711.36      734.57     53.41 o 
  -5   2   7    10781.05    10301.98    149.35 o 
  -4   2   7     2826.75     2727.37     59.53 o 
  -3   2   7       39.93       49.34     13.58 o 
  -2   2   7     1579.84     1447.52     40.39 o 
  -1   2   7     8015.57     7902.26    132.90 o 
   0   2   7      184.67      169.75     24.74 o 
   1   2   7     6879.89     7222.67    124.65 o 
   2   2   7     3794.36     3857.74     80.90 o 
   3   2   7       81.28       74.73     15.54 o 
   4   2   7      751.10      749.35     38.64 o 
   5   2   7     3789.66     3667.07     75.60 o 
   6   2   7      985.87     1093.87     51.46 o 
   7   2   7      283.92      271.51     45.56 o 
   8   2   7      537.86      583.15     59.86 o 
   9   2   7      613.75      687.92     69.48 o 
  10   2   7      136.58       58.87     41.98 o 
  11   2   7      740.91      767.63    123.48 o 
 -14   3   7        0.64      -64.42     42.94 o 
 -13   3   7      709.32      773.71     81.49 o 
 -12   3   7     1694.73     1841.17     82.34 o 
 -11   3   7      336.88      305.60     59.13 o 
 -10   3   7      722.20      726.04     42.52 o 
  -9   3   7     5509.14     5596.99    110.72 o 
  -8   3   7        4.56       -7.70     17.03 o 
  -7   3   7     2842.69     2974.55     70.78 o 
  -6   3   7     5729.60     5391.02     97.31 o 
  -5   3   7     2911.60     2918.01     64.78 o 
  -3   3   7    13515.12    13864.63    210.03 o 
  -2   3   7      362.67      321.10     51.03 o 
  -1   3   7      465.67      505.78     32.25 o 
   0   3   7     7032.99     7354.44    110.01 o 
   1   3   7    16840.25    16989.18    214.80 o 
   2   3   7     2354.97     2342.27     53.69 o 
   3   3   7     1483.94     1535.17     63.87 o 
   4   3   7     2497.91     2570.06     59.06 o 
   5   3   7       81.44       94.78     23.72 o 
   6   3   7     1432.41     1463.89     58.78 o 
   7   3   7     1278.82     1234.84     56.45 o 
   8   3   7       91.89      148.41     41.72 o 
   9   3   7      998.98     1011.78     79.75 o 
  10   3   7      736.21      572.94     84.62 o 
  11   3   7       41.66       -3.16     44.19 o 
 -14   4   7     1586.83     1740.40    116.76 o 
 -13   4   7      217.52      220.12     59.02 o 
 -12   4   7       76.73      105.68     35.41 o 
 -11   4   7     1037.59     1084.08     63.28 o 
 -10   4   7     2178.17     2044.17     75.23 o 
  -9   4   7      149.65      131.82     41.47 o 
  -8   4   7     6265.31     6152.66    129.33 o 
  -7   4   7      431.12      444.07     37.86 o 
  -6   4   7       29.42       18.45     14.70 o 
  -5   4   7     2153.66     2227.64     56.09 o 
  -4   4   7     6530.44     6269.83    102.41 o 
  -3   4   7       92.62       96.56     16.04 o 
  -2   4   7    15458.81    15654.56    201.89 o 
  -1   4   7     5478.78     5330.09     88.37 o 
   0   4   7     2441.79     2514.39     54.94 o 
   1   4   7     2784.89     2715.30     76.44 o 
   2   4   7     9354.25     9905.82    140.43 o 
   3   4   7      756.76      739.78     32.31 o 
   4   4   7     3357.45     3389.75     69.80 o 
   5   4   7      286.88      298.55     31.41 o 
   6   4   7      941.61      901.69     48.68 o 
   7   4   7      733.54      767.04     57.13 o 
   8   4   7     1904.60     2054.63    101.52 o 
   9   4   7      568.75      500.24    101.68 o 
  10   4   7      264.04      231.57     56.53 o 
  11   4   7       55.75       31.62     55.15 o 
 -14   5   7       12.31        8.26     50.57 o 
 -13   5   7     1220.49     1377.24     77.17 o 
 -12   5   7      243.69      203.00     40.99 o 
 -11   5   7      327.64      381.84     53.53 o 
 -10   5   7       13.93       37.61     30.86 o 
  -9   5   7     6747.33     6751.89    188.57 o 
  -8   5   7      338.49      325.28     30.06 o 
  -7   5   7     1512.93     1537.56     51.03 o 
  -6   5   7       14.75       29.07     15.92 o 
  -5   5   7     1930.58     2044.27     53.88 o 
  -4   5   7      691.70      689.45     50.57 o 
  -3   5   7     9984.46    10046.92    142.86 o 
  -2   5   7     2751.43     2585.08     61.39 o 
  -1   5   7     1487.28     1601.18     43.73 o 
   0   5   7     1430.51     1300.16     48.60 o 
   1   5   7     4998.00     4886.77     84.01 o 
   2   5   7     2178.56     2241.05     53.41 o 
   3   5   7     7226.84     7030.58    110.81 o 
   4   5   7     3738.90     4002.32     81.52 o 
   5   5   7      134.68      111.60     24.85 o 
   6   5   7      168.44      139.91     28.31 o 
   7   5   7     2425.60     2552.85     82.42 o 
   8   5   7       50.03       94.50     39.20 o 
   9   5   7      841.66      954.84     79.17 o 
  10   5   7      265.66      242.72     67.75 o 
  11   5   7       44.66      -15.18     44.35 o 
 -14   6   7     1777.44     2011.62    167.51 o 
 -13   6   7        0.62        3.87     33.90 o 
 -12   6   7       64.72      111.81     38.71 o 
 -11   6   7       13.46      -19.61     25.14 o 
 -10   6   7     4148.97     4217.87    116.96 o 
  -9   6   7       95.26       47.74     23.08 o 
  -8   6   7     7614.38     7494.13    130.10 o 
  -7   6   7      804.89      785.60     38.41 o 
  -6   6   7      177.35      184.60     22.47 o 
  -5   6   7      608.96      646.50     32.11 o 
  -4   6   7     6869.85     6480.77    106.47 o 
  -3   6   7       23.89       36.36     16.03 o 
  -2   6   7    13134.04    12973.65    201.46 o 
  -1   6   7       27.56       39.90     19.50 o 
   0   6   7      442.19      428.35     37.72 o 
   1   6   7      149.24      145.57     17.58 o 
   2   6   7     8147.64     8212.72    123.30 o 
   3   6   7      338.16      362.31     25.20 o 
   4   6   7     2338.31     2307.49     71.10 o 
   5   6   7     1323.75     1318.61     56.72 o 
   6   6   7     1320.33     1341.88     60.66 o 
   7   6   7       96.06      117.24     30.87 o 
   8   6   7     4690.45     5078.64    162.16 o 
   9   6   7       45.99       57.61     40.19 o 
  10   6   7       64.78       54.08     49.72 o 
 -13   7   7      814.11      807.30     79.77 o 
 -12   7   7      378.36      406.04     50.14 o 
 -11   7   7      127.76      112.83     33.74 o 
 -10   7   7      518.20      522.75     46.78 o 
  -9   7   7     9096.70     9388.48    156.22 o 
  -8   7   7      335.97      292.87     29.83 o 
  -7   7   7     1201.09     1071.74     44.88 o 
  -6   7   7     1542.36     1461.40     49.22 o 
  -5   7   7     2014.15     1858.73     59.04 o 
  -4   7   7        2.83        7.37     14.17 o 
  -3   7   7    16721.81    16726.21    217.38 o 
  -2   7   7      304.57      346.46     27.14 o 
  -1   7   7      233.09      234.71     24.19 o 
   0   7   7     1961.61     1905.67     56.04 o 
   1   7   7     2063.73     2197.39     62.76 o 
   2   7   7      130.79      149.79     23.56 o 
   3   7   7     8295.40     8498.93    154.26 o 
   4   7   7     1239.52     1155.82     52.54 o 
   5   7   7      916.93      879.32     48.21 o 
   6   7   7      578.20      580.09     43.62 o 
   7   7   7     4213.85     4436.43    115.11 o 
   8   7   7      193.15      244.05     40.14 o 
   9   7   7     1000.29      886.36     76.41 o 
  10   7   7       29.55       50.69     72.14 o 
 -13   8   7      265.51      208.95     56.39 o 
 -12   8   7       97.84       -2.27     37.39 o 
 -11   8   7      880.59      877.08     76.69 o 
 -10   8   7     1670.94     1622.81     92.54 o 
  -9   8   7       27.51       15.75     21.01 o 
  -8   8   7     5015.12     5232.19    104.20 o 
  -7   8   7     1435.69     1474.04     52.07 o 
  -6   8   7       26.29       12.66     16.72 o 
  -5   8   7     1442.12     1308.86     91.61 o 
  -4   8   7     5785.01     5653.19    126.74 o 
  -3   8   7      158.04      187.99     20.81 o 
  -2   8   7     7592.21     7149.74    152.14 o 
  -1   8   7     4893.39     4845.13    103.58 o 
   0   8   7       27.21       30.76     13.66 o 
   1   8   7     2608.91     2602.07     59.49 o 
   2   8   7     5189.89     5267.40     92.86 o 
   3   8   7      375.58      397.39     27.75 o 
   4   8   7      384.54      390.05     34.59 o 
   5   8   7     3972.09     3901.46    100.69 o 
   6   8   7     1712.15     1632.19     66.60 o 
   7   8   7      375.43      437.18     90.38 o 
   8   8   7     2957.23     3176.76    100.63 o 
   9   8   7      260.92      246.54     54.33 o 
  10   8   7       26.25        8.33     45.40 o 
 -13   9   7      509.36      428.55    145.56 o 
 -12   9   7     2094.58     2194.98    252.43 o 
 -11   9   7        2.25      -40.32     32.01 o 
 -10   9   7      897.94      853.21     72.91 o 
  -9   9   7     1893.88     1893.14     96.41 o 
  -8   9   7      387.88      402.15     38.46 o 
  -7   9   7     1375.66     1265.42     58.18 o 
  -6   9   7     6034.22     5745.39    125.43 o 
  -5   9   7     1630.88     1620.47     50.14 o 
  -4   9   7      109.93      114.97     19.39 o 
  -3   9   7     8061.89     7983.15    124.14 o 
  -2   9   7     2864.49     2813.67     62.57 o 
  -1   9   7      495.12      478.85     34.27 o 
   0   9   7     7830.29     7860.10    171.08 o 
   1   9   7     1635.54     1759.28     49.46 o 
   2   9   7      596.69      538.02     36.33 o 
   3   9   7     3033.10     3088.62     83.11 o 
   4   9   7     4039.82     4152.25    119.66 o 
   5   9   7       11.24       -0.63     21.64 o 
   6   9   7     2213.89     2168.49     77.86 o 
   7   9   7     1897.98     1920.28     76.79 o 
   8   9   7       58.07       76.63     33.19 o 
   9   9   7      533.98      551.04     67.33 o 
  10   9   7      694.10      657.10     74.50 o 
 -12  10   7       79.99       61.38     44.21 o 
 -11  10   7     2349.24     2322.49    117.32 o 
 -10  10   7      456.24      452.69     60.58 o 
  -9  10   7       37.26       -0.62     32.58 o 
  -8  10   7      650.40      642.05     91.31 o 
  -7  10   7     2549.62     2513.59     81.53 o 
  -6  10   7        1.92        7.50     19.97 o 
  -5  10   7     5048.16     4676.11    109.98 o 
  -4  10   7     2066.09     2164.14     70.66 o 
  -3  10   7      872.16      728.06     42.61 o 
  -2  10   7      127.65      121.54     18.69 o 
  -1  10   7     6033.23     6350.05    123.99 o 
   0  10   7      236.43      256.87     42.04 o 
   1  10   7     3265.53     3244.69     77.70 o 
   2  10   7     1784.31     1814.92     51.70 o 
   3  10   7      997.74     1046.92     50.22 o 
   4  10   7      361.67      329.65     34.16 o 
   5  10   7     1796.72     2025.41     72.47 o 
   6  10   7      437.08      439.28     62.51 o 
   7  10   7      360.82      364.90     42.84 o 
   8  10   7      351.26      334.72     44.06 o 
   9  10   7      550.96      663.33     56.95 o 
 -12  11   7     1938.56     2098.33    116.52 o 
 -11  11   7        6.08       26.03     43.44 o 
 -10  11   7     1176.52     1123.10    213.73 o 
  -9  11   7      267.12      279.44     51.23 o 
  -8  11   7      266.93      237.34     35.50 o 
  -7  11   7      428.90      531.69     43.01 o 
  -6  11   7     6370.04     6263.49    164.35 o 
  -5  11   7      195.80      211.69     31.30 o 
  -4  11   7     1556.85     1705.40    115.83 o 
  -3  11   7      357.52      327.22     39.21 o 
  -2  11   7     2138.68     2141.32     69.81 o 
  -1  11   7       80.29       83.72     23.53 o 
   0  11   7     9206.57     9631.68    172.00 o 
   1  11   7      148.32      118.37     19.61 o 
   2  11   7      219.07      178.43     22.67 o 
   3  11   7      123.12      115.31     25.09 o 
   4  11   7     1242.77     1289.06     56.99 o 
   5  11   7        0.09       -7.28     22.08 o 
   6  11   7     2593.77     2672.75     94.76 o 
   7  11   7       21.38      -30.50     25.03 o 
   8  11   7       57.25       49.22     32.76 o 
   9  11   7       34.08       -1.35     33.39 o 
 -12  12   7        0.84      -19.83     42.75 o 
 -11  12   7     2026.79     2196.52    252.88 o 
 -10  12   7        3.91       25.29     39.48 o 
  -9  12   7       11.00       38.04     38.53 o 
  -8  12   7       31.80       53.00     33.31 o 
  -7  12   7     1731.54     1774.64     71.74 o 
  -6  12   7      721.10      727.97     48.60 o 
  -5  12   7     5359.16     5287.55    123.25 o 
  -4  12   7       34.24       41.58     23.48 o 
  -3  12   7      484.21      481.85     39.52 o 
  -2  12   7      928.13      939.22     54.01 o 
  -1  12   7     4509.27     4699.20    108.93 o 
   0  12   7      100.56      157.31     26.90 o 
   1  12   7     4441.85     4442.74    133.20 o 
   2  12   7       28.55       -5.74     24.17 o 
   3  12   7     1143.54     1142.22     67.99 o 
   4  12   7      122.79      117.54     27.90 o 
   5  12   7     2597.18     2864.67     88.41 o 
   6  12   7        6.32       -1.10     26.47 o 
   7  12   7      233.97      232.35     37.67 o 
   8  12   7       27.62        7.43     30.95 o 
   9  12   7      307.40      320.02     84.56 o 
 -11  13   7        0.77      -56.72     37.81 o 
 -10  13   7     1056.81     1055.29    175.05 o 
  -9  13   7      448.23      440.96     60.51 o 
  -8  13   7      197.28      274.78     51.72 o 
  -7  13   7        3.67       43.36     27.59 o 
  -6  13   7     2503.15     2586.96    118.42 o 
  -5  13   7      158.72      200.34     32.88 o 
  -4  13   7     1464.10     1455.09     66.01 o 
  -3  13   7     1024.79      994.78     53.26 o 
  -2  13   7     2246.00     2398.14    133.04 o 
  -1  13   7      317.32      333.39     35.36 o 
   0  13   7     4854.83     5011.58    114.70 o 
   1  13   7        2.28       -7.62     16.86 o 
   2  13   7        5.69      -22.79     23.59 o 
   3  13   7      817.83      694.83     78.21 o 
   4  13   7     1036.85      942.68     66.72 o 
   5  13   7      151.39      171.62     42.13 o 
   6  13   7     1469.78     1507.30     86.28 o 
   7  13   7      250.98      228.23     75.73 o 
   8  13   7        1.74      -21.02     60.11 o 
 -11  14   7     1075.32     1163.85     94.37 o 
 -10  14   7      300.30      213.42     65.24 o 
  -9  14   7       62.77       61.79     41.07 o 
  -8  14   7      940.12     1035.38     79.51 o 
  -7  14   7     1169.64     1288.76     80.33 o 
  -6  14   7      126.88       97.01     30.04 o 
  -5  14   7     2642.48     2824.74     90.13 o 
  -4  14   7      827.78      918.39     87.27 o 
  -3  14   7      442.27      501.32     42.49 o 
  -2  14   7     1056.75     1077.80     66.36 o 
  -1  14   7     4608.06     4796.76    115.14 o 
   0  14   7        0.75       27.50     23.79 o 
   1  14   7      998.95     1120.46     63.21 o 
   2  14   7     1267.44     1303.54     81.11 o 
   3  14   7      504.63      601.59     86.08 o 
   4  14   7      685.84      772.59     96.23 o 
   5  14   7     1415.15     1438.66    129.84 o 
   6  14   7      192.80      136.72     67.32 o 
   7  14   7      111.99      240.55     75.75 o 
   8  14   7      306.08      201.26     82.89 o 
 -10  15   7      496.76      510.32     69.57 o 
  -9  15   7     1624.50     1581.00     98.83 o 
  -8  15   7       51.03       38.51     38.98 o 
  -7  15   7      642.97      688.93     67.63 o 
  -6  15   7      921.81      924.62     81.94 o 
  -5  15   7       39.89       63.68     29.33 o 
  -4  15   7      379.29      368.23     40.06 o 
  -3  15   7     3245.61     3548.24    100.99 o 
  -2  15   7      625.79      628.45     46.21 o 
  -1  15   7      279.22      276.14     50.20 o 
   0  15   7     2173.98     2093.71     93.87 o 
   1  15   7      737.32      767.83     60.47 o 
   2  15   7        6.37      -13.23     38.91 o 
   3  15   7     1724.67     1866.87    141.45 o 
   4  15   7      343.13      345.58     78.51 o 
   5  15   7        9.43      -52.77     54.20 o 
   6  15   7      315.47      439.70     94.31 o 
   7  15   7      629.99      847.95    116.22 o 
  -9  16   7       37.29       58.79     43.07 o 
  -8  16   7     1389.88     1325.05     90.65 o 
  -7  16   7       73.61       83.99     44.42 o 
  -6  16   7        4.71       24.65     29.26 o 
  -5  16   7      475.87      502.25     46.77 o 
  -4  16   7     1821.07     1947.80     77.44 o 
  -3  16   7       13.51       30.37     33.56 o 
  -2  16   7      858.98      908.96     68.59 o 
  -1  16   7      771.17      810.89    138.56 o 
   0  16   7      129.59       94.29     53.58 o 
   1  16   7      212.95      284.84     72.69 o 
   2  16   7     2136.06       72.30     38.65 o 
   3  16   7        2.33       28.63     54.32 o 
   4  16   7      477.43      482.95     93.29 o 
   5  16   7      114.89      137.45     69.85 o 
   6  16   7      436.69      536.55    100.22 o 
  -9  17   7     1706.20     1743.73    273.07 o 
  -8  17   7        3.27        5.45     31.44 o 
  -7  17   7      850.11      798.28    110.88 o 
  -6  17   7        0.20       33.19     53.78 o 
  -5  17   7      952.15     1159.15     79.38 o 
  -4  17   7        1.06       -7.84     34.56 o 
  -3  17   7     2221.04     2452.38    110.05 o 
  -2  17   7        0.17      -26.68     30.93 o 
  -1  17   7      198.10      272.30     49.12 o 
   0  17   7       52.95        8.68     34.56 o 
   1  17   7     1125.68     1364.26    126.26 o 
   2  17   7       37.14      -60.32     47.13 o 
   3  17   7     1629.90     1989.88    155.93 o 
   4  17   7        7.09       43.75     59.96 o 
   5  17   7        9.23       -3.90     60.46 o 
  -8  18   7     1322.30     1171.94    132.08 o 
  -7  18   7       90.05       50.75     56.09 o 
  -6  18   7        9.08       -0.26     51.14 o 
  -5  18   7       47.57       26.66     39.15 o 
  -4  18   7     1788.75     1924.27    114.40 o 
  -3  18   7        5.22       -3.76     35.38 o 
  -2  18   7      906.56      942.96     74.50 o 
  -1  18   7       98.32       65.35     41.35 o 
   0  18   7      146.92       -3.80     57.62 o 
   1  18   7      115.79      238.22     77.65 o 
   2  18   7     1300.85     1312.60    133.22 o 
   3  18   7        9.64       -5.03     57.68 o 
   4  18   7      406.14      407.99     94.65 o 
  -6  19   7      492.80      571.12    101.49 o 
  -5  19   7      314.63      278.55     55.74 o 
  -4  19   7       96.71      111.57     47.56 o 
  -3  19   7     1378.93     1783.50    100.66 o 
  -2  19   7      164.57      185.37     51.17 o 
  -1  19   7       47.28       50.04     40.98 o 
   0  19   7      564.80      436.04     92.66 o 
   1  19   7      474.55      456.71     96.94 o 
   2  19   7        7.21      -86.08     61.36 o 
   3  19   7      990.88      271.06     78.14 o 
  -5  20   7      636.25      615.09    105.74 o 
  -4  20   7      638.75      901.87     80.48 o 
  -3  20   7       18.86        8.90     40.47 o 
  -2  20   7      556.51      646.27     70.97 o 
  -1  20   7      705.10      801.90     75.35 o 
   0  20   7       98.84      123.70     72.03 o 
   1  20   7      145.98       99.97     69.73 o 
   2  20   7      717.41      770.71    117.16 o 
 -14   0   8      754.46      880.91    128.37 o 
 -12   0   8     3057.00     3492.87    135.64 o 
 -10   0   8      897.68     1072.01     90.15 o 
  -8   0   8     5186.89     5312.32    148.70 o 
  -6   0   8     4546.58     4759.17    131.28 o 
  -4   0   8     1797.04     1859.59     72.77 o 
  -2   0   8    17723.18    18413.02    333.11 o 
   0   0   8     2439.40     2564.55     81.20 o 
   2   0   8     4893.87     4871.91    123.24 o 
   4   0   8     5914.18     6333.39    151.76 o 
   6   0   8      126.02      128.13     52.08 o 
   8   0   8     2207.33     2063.14    144.38 o 
  10   0   8      892.47       76.75     45.75 o 
 -14   1   8       31.82       53.96     55.76 o 
 -13   1   8     2732.07     2962.53    140.64 o 
 -12   1   8       49.87       66.45     40.45 o 
 -11   1   8     1059.64     1047.31     53.99 o 
 -10   1   8       20.13       35.18     27.97 o 
  -9   1   8     3097.51     3291.68     97.36 o 
  -8   1   8      592.89      583.19     36.78 o 
  -7   1   8    14193.47    14323.85    203.42 o 
  -6   1   8      861.05      857.08     41.69 o 
  -5   1   8       12.32       54.07     19.99 o 
  -4   1   8      362.28      388.34     30.01 o 
  -3   1   8     9253.75     8474.42    148.36 o 
  -2   1   8      222.24      318.15     24.37 o 
  -1   1   8    20394.03    20739.33    361.40 o 
   0   1   8     1100.69     1193.36     39.08 o 
   1   1   8     1959.28     2119.07     52.53 o 
   2   1   8      160.85      146.33     18.86 o 
   3   1   8     6854.40     6766.62    110.26 o 
   4   1   8      138.84      158.73     21.46 o 
   5   1   8     1505.87     1443.01     93.82 o 
   6   1   8      584.30      526.66     74.90 o 
   7   1   8     1102.50      413.42     69.61 o 
   8   1   8      198.68      131.21     43.47 o 
   9   1   8     2445.12     2533.30    119.21 o 
  10   1   8       46.19       34.12     41.40 o 
 -14   2   8      659.31      752.94     87.62 o 
 -13   2   8        3.78      -22.66     39.34 o 
 -12   2   8     1616.24     1796.85     83.17 o 
 -11   2   8      777.02      804.67     57.77 o 
 -10   2   8      740.41      801.04     45.74 o 
  -9   2   8      723.17      751.38     42.82 o 
  -8   2   8     2436.27     2515.86    118.32 o 
  -7   2   8      308.59      329.61     28.69 o 
  -6   2   8     2125.19     2042.70     57.65 o 
  -5   2   8     4251.93     4101.28     81.56 o 
  -4   2   8     1783.47     1695.13     56.31 o 
  -3   2   8     2114.71     2275.13     64.02 o 
  -2   2   8     5886.83     6082.41    100.84 o 
  -1   2   8      155.48      141.58     22.13 o 
   0   2   8     1687.34     1835.74     48.61 o 
   1   2   8     2617.05     2534.53     58.14 o 
   2   2   8     5527.71     5588.21    108.98 o 
   3   2   8      354.49      369.63     29.47 o 
   4   2   8     4245.41     4217.33     82.11 o 
   5   2   8      742.03      789.07     44.38 o 
   6   2   8       36.42       39.32     22.97 o 
   7   2   8      459.81      468.29     55.49 o 
   8   2   8     2312.20     2182.65    105.36 o 
   9   2   8        9.11       12.18     38.07 o 
  10   2   8      712.10      734.17     76.46 o 
 -14   3   8      237.15      235.18     63.82 o 
 -13   3   8     1357.78     1381.61    143.50 o 
 -12   3   8      651.60      632.14     58.90 o 
 -11   3   8      386.95      452.46     56.49 o 
 -10   3   8      849.21      894.65     74.66 o 
  -9   3   8     1904.97     1823.48     62.56 o 
  -8   3   8     2805.87     2667.35     71.75 o 
  -7   3   8     3907.78     3865.47     97.97 o 
  -6   3   8     3880.18     3944.83     82.49 o 
  -5   3   8      544.92      483.16     29.25 o 
  -4   3   8     4638.55     4169.66    131.11 o 
  -3   3   8     2295.11     2535.51     67.99 o 
  -2   3   8      417.07      397.43     25.60 o 
  -1   3   8     3766.47     4290.94    101.71 o 
   0   3   8     9383.17     8983.15    132.44 o 
   1   3   8      300.90      328.51     23.79 o 
   2   3   8     1464.58     1521.89     45.81 o 
   3   3   8     3243.57     3174.14     68.72 o 
   4   3   8      198.52      212.65     22.68 o 
   5   3   8       66.81       82.20     24.56 o 
   6   3   8     2272.24     2367.09     76.48 o 
   7   3   8      541.81      455.55     55.55 o 
   8   3   8      538.69      520.85     61.90 o 
   9   3   8      935.54      982.73     81.51 o 
  10   3   8      299.83      327.71    103.96 o 
 -14   4   8      108.10       90.66     56.58 o 
 -13   4   8       14.74       -0.44     34.29 o 
 -12   4   8      169.46      181.79     40.91 o 
 -11   4   8     2039.66     2132.51     86.74 o 
 -10   4   8       25.60        5.61     21.68 o 
  -9   4   8     2004.24     2209.68     68.92 o 
  -8   4   8     1626.04     1729.78     61.15 o 
  -7   4   8       31.25       49.68     20.40 o 
  -6   4   8     2299.14     2292.32     85.32 o 
  -5   4   8     9024.86     8633.63    285.13 o 
  -4   4   8     1964.29     2018.57     54.18 o 
  -3   4   8     1257.81     1181.84     40.41 o 
  -2   4   8     3555.35     3303.14     79.14 o 
  -1   4   8     7765.01     7779.03    140.12 o 
   0   4   8      146.87      128.12     18.08 o 
   1   4   8     6350.54     6399.70    104.90 o 
   2   4   8     1275.52     1310.30     43.43 o 
   3   4   8        3.48       -8.92     14.23 o 
   4   4   8     1761.23     1823.46     52.12 o 
   5   4   8     3221.60     3422.21     91.64 o 
   6   4   8      172.75      184.91     30.10 o 
   7   4   8     1461.67     1521.21     87.38 o 
   8   4   8      700.67      748.62     69.98 o 
   9   4   8        3.83      -55.47     37.01 o 
  10   4   8      573.73      498.71     69.37 o 
 -13   5   8      121.68      126.34     56.14 o 
 -12   5   8     1453.12     1472.57     77.11 o 
 -11   5   8       51.40       31.04     28.73 o 
 -10   5   8     3256.88     3500.83    100.68 o 
  -9   5   8      165.91      171.28     32.30 o 
  -8   5   8     2288.12     2079.05     64.20 o 
  -7   5   8     1911.62     1824.87     57.46 o 
  -6   5   8     4551.15     4495.19    108.07 o 
  -5   5   8        9.86       -6.18     16.62 o 
  -4   5   8     5098.60     5198.19     94.39 o 
  -3   5   8      343.53      322.86     23.75 o 
  -2   5   8       13.43        0.85     12.03 o 
  -1   5   8      183.58      162.18     28.26 o 
   0   5   8    10667.80    10141.51    167.23 o 
   1   5   8      220.64      224.94     21.47 o 
   2   5   8     2106.53     2185.98     55.47 o 
   3   5   8       10.30        8.33     14.92 o 
   4   5   8      372.52      473.33     37.33 o 
   5   5   8      129.19      119.36     27.28 o 
   6   5   8     3439.54     3551.66    121.64 o 
   7   5   8        8.61       30.32     27.59 o 
   8   5   8      474.89      488.34     61.16 o 
   9   5   8       99.64      115.78     45.94 o 
  10   5   8      447.09      508.91    159.80 o 
 -13   6   8        1.01        6.01     32.54 o 
 -12   6   8        2.82      -13.65     29.23 o 
 -11   6   8     1851.71     2081.54     86.27 o 
 -10   6   8       14.35       19.72     21.85 o 
  -9   6   8     4256.32     4410.62     98.73 o 
  -8   6   8       26.48       41.57     22.46 o 
  -7   6   8      341.08      390.36     31.38 o 
  -6   6   8       99.20      110.73     21.10 o 
  -5   6   8     7551.49     7583.19    142.72 o 
  -4   6   8       17.60       29.94     16.84 o 
  -3   6   8     1058.63      980.66     45.19 o 
  -2   6   8       35.63       25.18     15.26 o 
  -1   6   8     8339.12     8912.05    156.95 o 
   0   6   8      109.32      134.40     21.30 o 
   1   6   8     6717.11     6690.69    109.73 o 
   2   6   8      226.05      259.67     23.19 o 
   3   6   8      584.57      589.08     31.40 o 
   4   6   8      357.41      379.22     35.57 o 
   5   6   8     2285.81     2350.69     77.70 o 
   6   6   8       15.17       20.64     24.33 o 
   7   6   8     2176.46     2315.51     82.39 o 
   8   6   8        3.91        1.25     34.90 o 
   9   6   8        8.29      -19.74     38.83 o 
  10   6   8       45.44       29.75     48.11 o 
 -13   7   8      173.42      161.25     54.62 o 
 -12   7   8     1020.60      988.00     83.88 o 
 -11   7   8       69.55       60.68     32.31 o 
 -10   7   8     3868.67     3964.68    115.07 o 
  -9   7   8      108.79      101.14     26.18 o 
  -8   7   8      560.43      475.51     36.00 o 
  -7   7   8      224.87      293.43     28.90 o 
  -6   7   8     2503.09     2533.70     66.56 o 
  -5   7   8      206.26      223.88     27.18 o 
  -4   7   8     4407.27     4753.05    109.39 o 
  -3   7   8     1332.60     1330.03     44.70 o 
  -2   7   8      124.47      130.76     21.87 o 
  -1   7   8     1366.63     1293.29    187.27 o 
   0   7   8     8528.56     8552.43    152.45 o 
   1   7   8        5.63       -2.46     16.44 o 
   2   7   8     5699.64     5765.31    135.39 o 
   3   7   8      455.45      458.58     35.58 o 
   4   7   8       23.12       30.36     22.18 o 
   5   7   8        2.40       31.35     21.83 o 
   6   7   8     3736.84     3601.04    101.65 o 
   7   7   8        8.49       -0.57     27.21 o 
   8   7   8      230.90      255.26     58.54 o 
   9   7   8      136.88      153.67     50.65 o 
  10   7   8      287.22      422.21     68.40 o 
 -13   8   8       57.12       20.27     44.42 o 
 -12   8   8      321.28      227.17     57.31 o 
 -11   8   8     1658.42     1574.34     95.05 o 
 -10   8   8       15.66       36.95     34.29 o 
  -9   8   8     2629.29     2741.22     90.70 o 
  -8   8   8     1624.03     1688.92     59.19 o 
  -7   8   8      288.92      320.25     59.86 o 
  -6   8   8     1351.12     1255.57     48.48 o 
  -5   8   8     2009.47     2018.67     57.49 o 
  -4   8   8      230.61      196.95     22.45 o 
  -3   8   8     1460.74     1258.61     46.63 o 
  -2   8   8     2617.71     2535.15     72.68 o 
  -1   8   8     1645.10     1759.37     85.87 o 
   0   8   8     1119.34     1080.82     40.76 o 
   1   8   8     6107.56     5911.81    117.52 o 
   2   8   8      867.66      993.94     40.42 o 
   3   8   8     1042.74     1095.41     52.86 o 
   4   8   8      345.12      369.79     43.50 o 
   5   8   8      979.16      979.98     53.96 o 
   6   8   8      566.23      560.90     90.32 o 
   7   8   8      860.37      916.56     57.48 o 
   8   8   8      441.27      463.35     48.74 o 
   9   8   8       13.58      -66.71     58.17 o 
 -13   9   8     1121.73     1254.05     99.78 o 
 -12   9   8      245.27      177.38     84.13 o 
 -11   9   8       37.68       40.75     39.93 o 
 -10   9   8     1724.17     1600.17    152.53 o 
  -9   9   8     1473.42     1533.68     91.70 o 
  -8   9   8        1.15      -11.38     23.74 o 
  -7   9   8     1801.95     1803.55     70.34 o 
  -6   9   8      428.57      529.05     50.81 o 
  -5   9   8      856.31      796.26     54.91 o 
  -4   9   8      492.85      498.68     56.62 o 
  -3   9   8     2077.14     1983.40     63.36 o 
  -2   9   8       11.66       -1.07     14.30 o 
  -1   9   8     1713.15     1820.67     52.36 o 
   0   9   8     1350.60     1313.65     45.04 o 
   1   9   8        1.39      -17.35     14.22 o 
   2   9   8     2711.63     2841.30     67.51 o 
   3   9   8     4708.34     4900.71    112.25 o 
   4   9   8       15.54       19.04     22.64 o 
   5   9   8      520.26      537.79     44.15 o 
   6   9   8     1350.42     1387.03     66.52 o 
   7   9   8       33.59       28.29     29.35 o 
   8   9   8      122.80      102.74     36.47 o 
   9   9   8      979.49     1050.71     85.77 o 
 -12  10   8     1186.58     1105.41    178.57 o 
 -11  10   8      585.50      570.33    103.70 o 
 -10  10   8      100.91       97.20     45.47 o 
  -9  10   8      675.75      682.17     66.54 o 
  -8  10   8     3430.39     3528.48    190.38 o 
  -7  10   8      137.30       88.00     28.63 o 
  -6  10   8     3431.47     3114.41    320.78 o 
  -5  10   8       88.68      101.51     27.27 o 
  -4  10   8      134.28      150.41     27.74 o 
  -3  10   8      140.89      140.27     26.25 o 
  -2  10   8     1862.30     1904.67    109.15 o 
  -1  10   8      296.28      305.22     25.46 o 
   0  10   8     1689.34     1729.32     53.44 o 
   1  10   8     1511.32     1561.95     49.90 o 
   2  10   8     3757.75     3721.34     79.42 o 
   3  10   8      135.75      177.73     29.15 o 
   4  10   8     1418.68     1498.08     62.72 o 
   5  10   8      662.79      776.89     85.47 o 
   6  10   8      441.01      454.30     44.35 o 
   7  10   8      268.75      248.81     39.17 o 
   8  10   8     1610.82     1914.55     84.75 o 
   9  10   8        0.45        5.28     45.38 o 
 -12  11   8        2.25       36.18     45.74 o 
 -11  11   8      282.89      225.03     93.85 o 
 -10  11   8      104.79      109.81     46.33 o 
  -9  11   8     1954.31     1934.57    104.81 o 
  -8  11   8       99.26      114.12     37.16 o 
  -7  11   8     2241.22     2199.85     80.97 o 
  -6  11   8        1.93       -1.52     23.40 o 
  -5  11   8      392.00      453.32     40.47 o 
  -4  11   8       10.53       27.09     23.97 o 
  -3  11   8     6122.80     5799.76    128.03 o 
  -2  11   8        9.21       12.88     21.29 o 
  -1  11   8      486.79      490.80     38.13 o 
   0  11   8       27.84        3.61     15.48 o 
   1  11   8      153.25      162.33     27.65 o 
   2  11   8       28.91        5.93     17.16 o 
   3  11   8     3990.35     4130.70    103.76 o 
   4  11   8       23.30       -9.92     21.79 o 
   5  11   8      710.18      841.70     76.35 o 
   6  11   8       95.61       61.21     29.73 o 
   7  11   8      257.31      270.77     42.26 o 
   8  11   8        0.33       42.83     34.67 o 
 -11  12   8       36.86      -19.01     38.24 o 
 -10  12   8       86.24       28.24     40.22 o 
  -9  12   8        0.71       45.61     38.00 o 
  -8  12   8     3899.27     4086.46    114.47 o 
  -7  12   8       36.11       31.97     26.73 o 
  -6  12   8     1185.40     1127.89     61.72 o 
  -5  12   8       13.20       28.19     24.91 o 
  -4  12   8     1623.26     1689.62     68.56 o 
  -3  12   8       12.31       22.84     22.73 o 
  -2  12   8     4546.71     4848.67    116.16 o 
  -1  12   8        2.63       -3.94     20.20 o 
   0  12   8      585.83      654.19     43.01 o 
   1  12   8       13.24       29.24     24.97 o 
   2  12   8     2111.54     2247.86     95.78 o 
   3  12   8       82.25      119.76     36.09 o 
   4  12   8     1635.15     1823.47     90.52 o 
   5  12   8       10.39      -13.08     25.22 o 
   6  12   8       59.98       42.28     29.75 o 
   7  12   8       51.25       47.15     46.15 o 
   8  12   8     1335.51     1494.90     93.88 o 
 -11  13   8      239.69      193.61     57.63 o 
 -10  13   8      237.81      149.41     49.51 o 
  -9  13   8      986.23      985.14     80.28 o 
  -8  13   8        7.76      -15.68     33.86 o 
  -7  13   8     3199.28     3461.30    125.73 o 
  -6  13   8      322.31      305.54     39.95 o 
  -5  13   8       27.53        7.89     25.88 o 
  -4  13   8      114.86      137.95     31.74 o 
  -3  13   8     5341.31     5667.47    131.04 o 
  -2  13   8       88.03      138.77     31.76 o 
  -1  13   8     2448.94     2576.31    117.36 o 
   0  13   8      178.02      172.60     29.99 o 
   1  13   8       39.31        1.49     22.13 o 
   2  13   8      265.14      185.23     39.89 o 
   3  13   8     1842.39     1927.37    125.70 o 
   4  13   8        0.64      -40.22     29.73 o 
   5  13   8      730.12      795.28     66.65 o 
   6  13   8      417.89      413.73     57.24 o 
   7  13   8      457.67      636.82    103.09 o 
 -10  14   8        4.64      -42.14     40.47 o 
  -9  14   8      375.66      303.65     59.90 o 
  -8  14   8     1850.77     1948.10    208.22 o 
  -7  14   8      255.44      266.52     40.98 o 
  -6  14   8      759.88      748.46     88.22 o 
  -5  14   8      509.57      505.90     45.22 o 
  -4  14   8      113.94       66.62     28.23 o 
  -3  14   8      459.85      453.58     42.90 o 
  -2  14   8     3420.02     3646.65    102.60 o 
  -1  14   8      331.11      349.40     38.15 o 
   0  14   8      534.02      438.56     48.16 o 
   1  14   8     1050.38      966.50     63.04 o 
   2  14   8      426.18      471.17     53.61 o 
   3  14   8      173.03      134.19     39.91 o 
   4  14   8     1890.42     2017.04    147.96 o 
   5  14   8      684.10      645.77    102.18 o 
   6  14   8        9.90      -37.69     54.32 o 
   7  14   8      429.54      394.96     93.71 o 
 -10  15   8     1040.00      974.37     87.13 o 
  -9  15   8      180.67      126.10     51.05 o 
  -8  15   8        3.24      -26.22     34.41 o 
  -7  15   8     1049.17     1011.92     73.75 o 
  -6  15   8     1192.55     1251.93     77.14 o 
  -5  15   8      244.37      201.11     36.44 o 
  -4  15   8      934.98     1008.42     58.37 o 
  -3  15   8     1088.37     1149.19     82.36 o 
  -2  15   8       24.71        0.45     24.97 o 
  -1  15   8      690.00      578.87     71.21 o 
   0  15   8     1425.53     1584.18     67.70 o 
   1  15   8       16.29       32.39     52.07 o 
   2  15   8      580.79      622.89     92.45 o 
   3  15   8     1143.28     1189.59    123.80 o 
   4  15   8      100.86      131.81     69.40 o 
   5  15   8      142.38       57.81     61.13 o 
   6  15   8      870.73      766.68    111.09 o 
  -9  16   8     1044.42     1002.25    116.02 o 
  -8  16   8      325.03      216.74     81.67 o 
  -7  16   8      280.02      270.97     52.13 o 
  -6  16   8      122.79      127.27     37.85 o 
  -5  16   8     2569.52     2979.90     99.70 o 
  -4  16   8        8.34       37.37     28.42 o 
  -3  16   8     1002.96      923.79     56.75 o 
  -2  16   8      303.48      277.03     48.70 o 
  -1  16   8      734.46      820.62     68.64 o 
   0  16   8        1.30      -22.46     40.57 o 
   1  16   8     2495.18     2443.76    164.93 o 
   2  16   8       52.04       50.54     58.42 o 
   3  16   8      185.54      218.42     75.11 o 
   4  16   8      241.35      252.09     85.06 o 
   5  16   8      938.84      915.61    122.06 o 
  -8  17   8       62.24       85.63     49.60 o 
  -7  17   8       21.58       18.29     49.49 o 
  -6  17   8     1046.19     1015.59     77.99 o 
  -5  17   8        5.53       21.47     73.38 o 
  -4  17   8     1888.36     1929.95    152.93 o 
  -3  17   8      192.98      176.06     66.46 o 
  -2  17   8       12.80      -60.88     61.50 o 
  -1  17   8        9.74       36.50     36.02 o 
   0  17   8     2006.34     2070.29    156.10 o 
   1  17   8       17.67       91.62     62.12 o 
   2  17   8      967.38      457.39     87.65 o 
   3  17   8       85.97       27.89     59.86 o 
   4  17   8      298.80      260.85     85.81 o 
  -7  18   8      126.99      130.99     72.06 o 
  -6  18   8      117.33      123.68     66.48 o 
  -5  18   8     1530.47     1659.07     97.72 o 
  -4  18   8        4.14       -5.54     39.53 o 
  -3  18   8      605.85      605.29     66.91 o 
  -2  18   8        1.10      -41.60     34.36 o 
  -1  18   8      920.01      908.14     82.94 o 
   0  18   8        0.44       11.27     62.27 o 
   1  18   8     1342.40     1693.20    144.18 o 
   2  18   8        9.16      -45.48     49.10 o 
   3  18   8       46.00       57.80     65.81 o 
  -5  19   8       39.67       78.50     46.96 o 
  -4  19   8      767.36      841.06     77.96 o 
  -3  19   8      208.70      313.39     56.55 o 
  -2  19   8        5.97        5.51     39.87 o 
  -1  19   8       58.30       97.61     43.17 o 
   0  19   8     1356.56     1415.64    141.28 o 
   1  19   8       10.05      -40.35     64.28 o 
   2  19   8      536.16      473.20    105.08 o 
  -3  20   8      152.80      165.63     51.33 o 
  -2  20   8      575.92      663.24     73.46 o 
  -1  20   8      400.54      468.27     99.00 o 
 -13   0   9      339.23      402.09     98.69 o 
 -11   0   9     1271.70     1312.94    101.39 o 
  -9   0   9     7979.04     8270.61    207.66 o 
  -7   0   9     2241.67     2170.19     89.13 o 
  -5   0   9     3960.05     4078.68    120.85 o 
  -3   0   9     8469.04     7984.16    179.78 o 
  -1   0   9      645.05      749.88     81.53 o 
   1   0   9    15044.73    14788.83    283.14 o 
   3   0   9     8881.03     8768.58    194.00 o 
   5   0   9      888.51      859.44     62.48 o 
   7   0   9     2368.44     2433.39    155.71 o 
   9   0   9      611.62      634.38    103.75 o 
 -14   1   9      361.39      286.22     77.70 o 
 -13   1   9       12.07      -74.65     59.08 o 
 -12   1   9        3.37        0.56     26.49 o 
 -11   1   9       13.46       36.99     29.16 o 
 -10   1   9     4604.63     4577.69    105.40 o 
  -9   1   9       30.43       35.42     38.71 o 
  -8   1   9      832.48      792.81     43.10 o 
  -7   1   9        3.62        4.22     19.85 o 
  -6   1   9       20.21       14.56     30.21 o 
  -5   1   9      253.61      301.88     26.82 o 
  -4   1   9     9294.27     8295.65    405.08 o 
  -3   1   9     1782.06     1762.14     52.10 o 
  -2   1   9       94.05       31.88     15.36 o 
  -1   1   9     1618.93     1540.07     64.68 o 
   0   1   9     3765.51     3851.96     77.53 o 
   1   1   9       25.90        2.07     14.91 o 
   2   1   9    12645.69    12847.30    180.51 o 
   3   1   9      684.64      682.03     35.29 o 
   4   1   9     1811.73     1829.22     62.51 o 
   5   1   9      535.87      505.10     38.96 o 
   6   1   9     3559.90     3224.25    266.81 o 
   7   1   9       56.07       13.24     26.29 o 
   8   1   9     2179.87     2381.53    165.03 o 
   9   1   9      159.50      166.19     50.69 o 
  10   1   9        9.01        4.22     42.50 o 
 -14   2   9      183.24      114.31     59.38 o 
 -13   2   9      330.20      315.32    126.59 o 
 -12   2   9      254.17      172.71     41.92 o 
 -11   2   9      707.30      662.56     59.06 o 
 -10   2   9       51.62       54.38     25.39 o 
  -9   2   9     6622.82     6740.62    157.95 o 
  -8   2   9      575.79      534.20     36.81 o 
  -7   2   9      791.63      861.51     42.27 o 
  -6   2   9     1485.03     1382.75     62.22 o 
  -5   2   9     5334.71     5394.81    100.82 o 
  -4   2   9        0.91       32.84     16.96 o 
  -3   2   9     4757.53     4565.51    123.98 o 
  -2   2   9     2726.70     2741.01     64.10 o 
  -1   2   9      279.51      270.40     35.20 o 
   0   2   9     3040.18     3157.14     69.25 o 
   1   2   9     9923.32     9651.03    144.66 o 
   2   2   9      267.31      309.82     28.28 o 
   3   2   9     5393.36     5412.30    112.81 o 
   4   2   9     2434.43     2422.52     70.92 o 
   5   2   9      518.49      455.44     42.41 o 
   6   2   9      193.93      195.42     46.80 o 
   7   2   9     2527.39     2763.49    117.63 o 
   8   2   9        8.51       17.02     36.74 o 
   9   2   9      388.75      458.58     92.51 o 
  10   2   9      732.55      701.67     78.40 o 
 -13   3   9      628.65      676.70     61.85 o 
 -12   3   9       23.83       -6.38     30.57 o 
 -11   3   9      558.03      586.95     43.73 o 
 -10   3   9     2134.71     2150.92     71.17 o 
  -9   3   9      141.93      145.95     33.10 o 
  -8   3   9     1191.47     1140.45     77.74 o 
  -7   3   9     5245.34     5103.14    102.31 o 
  -6   3   9      117.06      134.76     23.04 o 
  -5   3   9     1989.38     1970.90     66.19 o 
  -4   3   9     4572.23     4486.18    105.99 o 
  -3   3   9     1853.96     1822.53     74.03 o 
  -2   3   9      168.71      138.59     24.46 o 
  -1   3   9     5216.04     5189.96    109.67 o 
   0   3   9     1354.32     1285.02     50.31 o 
   1   3   9      245.83      275.47     36.16 o 
   2   3   9     5936.33     5873.83    103.43 o 
   3   3   9      960.48      964.52     40.93 o 
   4   3   9      403.95      417.53     30.12 o 
   5   3   9     3212.82     3161.70     90.51 o 
   6   3   9      945.77      956.55     60.18 o 
   7   3   9      127.78       99.81     74.14 o 
   8   3   9     1052.28     1131.97     85.79 o 
   9   3   9     1709.17     1666.86    104.88 o 
 -13   4   9      132.60      110.01     44.29 o 
 -12   4   9     1947.47     2069.16     89.77 o 
 -11   4   9      194.42      192.21     31.82 o 
 -10   4   9      310.79      344.46     36.84 o 
  -9   4   9     1182.01     1138.31     52.32 o 
  -8   4   9     6073.10     6068.92    119.11 o 
  -7   4   9      116.47      167.02     30.47 o 
  -6   4   9     8023.13     7934.07    194.48 o 
  -5   4   9     1890.86     1644.11     85.58 o 
  -4   4   9      397.27      410.52     28.26 o 
  -3   4   9      805.01      827.10     37.32 o 
  -2   4   9     9380.31     9459.86    143.98 o 
  -1   4   9      306.22      279.48     29.27 o 
   0   4   9     2597.14     2744.82     64.76 o 
   1   4   9     1331.18     1190.94     42.45 o 
   2   4   9       34.69       19.90     18.32 o 
   3   4   9      163.29      166.48     30.63 o 
   4   4   9     7203.41     7188.55    162.20 o 
   5   4   9       12.26       16.95     23.73 o 
   6   4   9     1104.27     1035.83     56.06 o 
   7   4   9      894.39      943.81     76.11 o 
   8   4   9      458.97      525.87    157.96 o 
   9   4   9       46.88      164.07     49.61 o 
 -13   5   9     1442.72     1638.86    214.37 o 
 -12   5   9       28.99       59.08     36.00 o 
 -11   5   9     1677.62     1667.86     79.47 o 
 -10   5   9       75.59       79.69     26.05 o 
  -9   5   9      252.59      177.80     33.45 o 
  -8   5   9       62.66       44.98     21.42 o 
  -7   5   9    12416.46    11945.74    232.58 o 
  -6   5   9        1.74       28.20     21.44 o 
  -5   5   9     3411.46     3493.32     87.22 o 
  -4   5   9      813.49      745.49     36.17 o 
  -3   5   9     2087.20     2129.71     57.98 o 
  -2   5   9       85.26       82.89     20.49 o 
  -1   5   9    13754.48    13001.05    212.68 o 
   0   5   9        4.62      -22.39     14.93 o 
   1   5   9      854.11      872.81     37.64 o 
   2   5   9      356.10      342.30     26.59 o 
   3   5   9     4845.20     4642.97     90.80 o 
   4   5   9       59.03       37.86     23.42 o 
   5   5   9     3467.84     3810.31    102.98 o 
   6   5   9        1.42      -12.58     24.54 o 
   7   5   9       35.29       17.58     35.47 o 
   8   5   9       85.57      139.66     60.71 o 
   9   5   9     1846.82     2053.36    158.19 o 
 -13   6   9        5.14       -2.13     57.01 o 
 -12   6   9     2275.72     2648.85    122.48 o 
 -11   6   9      151.86      117.89     37.10 o 
 -10   6   9      489.92      516.26     41.12 o 
  -9   6   9        1.31      -30.29     20.50 o 
  -8   6   9     4337.18     4516.55    100.39 o 
  -7   6   9       59.91       75.60     22.88 o 
  -6   6   9     6225.92     6081.17    113.49 o 
  -5   6   9       22.23       13.13     19.07 o 
  -4   6   9      136.12      108.39     32.29 o 
  -3   6   9        2.16      -27.95     26.89 o 
  -2   6   9    14885.27    14784.33    234.59 o 
  -1   6   9      113.96      126.35     25.84 o 
   0   6   9     5252.65     5041.29     94.33 o 
   1   6   9      138.69      155.08     30.81 o 
   2   6   9       89.80      100.09     34.01 o 
   3   6   9     1568.89     1551.77     52.23 o 
   4   6   9     7396.47     7641.36    185.21 o 
   5   6   9      184.57      173.91     32.57 o 
   6   6   9     2552.85     2402.54     84.22 o 
   7   6   9       50.48       18.87     46.67 o 
   8   6   9      541.74      529.45     66.15 o 
   9   6   9       36.87       25.47     42.07 o 
 -13   7   9      635.14      554.23     89.07 o 
 -12   7   9       69.50       80.22     44.66 o 
 -11   7   9     1787.44     1823.62    104.63 o 
 -10   7   9      751.61      745.13     47.01 o 
  -9   7   9      288.86      288.82     33.56 o 
  -8   7   9      211.51      169.55     29.20 o 
  -7   7   9     5362.65     5564.58    110.97 o 
  -6   7   9      468.44      499.98     43.40 o 
  -5   7   9     1259.42     1300.32     48.77 o 
  -4   7   9      337.71      412.79     32.70 o 
  -3   7   9     3969.03     4010.33    105.35 o 
  -2   7   9       10.48       41.88     21.83 o 
  -1   7   9    10026.66     9938.80    176.78 o 
   0   7   9       39.82       25.36     19.04 o 
   1   7   9      752.64      785.88     54.20 o 
   2   7   9     1355.16     1386.19     47.73 o 
   3   7   9     6141.52     6072.52    130.95 o 
   4   7   9        8.93       23.04     24.22 o 
   5   7   9     3406.02     3548.60    103.74 o 
   6   7   9       46.52       25.19     27.49 o 
   7   7   9        7.69      -12.73     26.97 o 
   8   7   9      245.29      194.26     51.59 o 
   9   7   9      753.36      818.89     85.62 o 
 -13   8   9      300.20      238.31     61.72 o 
 -12   8   9     1235.97     1241.22     94.36 o 
 -11   8   9      954.29      929.84    107.80 o 
 -10   8   9      461.67      480.63     63.01 o 
  -9   8   9      501.28      521.17     47.23 o 
  -8   8   9     3088.53     3094.92     96.79 o 
  -7   8   9       19.71       17.10     22.49 o 
  -6   8   9     2716.91     2977.27     85.50 o 
  -5   8   9     3896.15     3909.34     86.01 o 
  -4   8   9       86.90       72.24     18.90 o 
  -3   8   9     1048.83      958.57     41.27 o 
  -2   8   9     4285.98     4319.79     87.95 o 
  -1   8   9      567.10      564.19     35.67 o 
   0   8   9     2252.63     2312.06     61.51 o 
   1   8   9     1080.24     1028.63     67.58 o 
   2   8   9       40.96       33.93     18.93 o 
   3   8   9     1845.53     1819.86     76.66 o 
   4   8   9     2619.77     2620.91     84.71 o 
   5   8   9      125.26      120.88     41.50 o 
   6   8   9      987.38     1065.64     60.54 o 
   7   8   9     1220.11     1226.94     67.44 o 
   8   8   9      275.55      262.14     54.81 o 
   9   8   9      133.07       76.29     48.65 o 
 -12   9   9        0.13       18.94     42.55 o 
 -11   9   9      851.40      751.17    119.21 o 
 -10   9   9     1512.02     1322.52     91.21 o 
  -9   9   9       61.44       53.50     30.03 o 
  -8   9   9     1446.64     1416.75     67.20 o 
  -7   9   9     3529.72     3469.09    101.11 o 
  -6   9   9     1083.46     1080.44    108.43 o 
  -5   9   9     1438.48     1445.58     63.90 o 
  -4   9   9     5378.80     5246.95    203.59 o 
  -3   9   9      711.21      731.63     36.61 o 
  -2   9   9      520.24      574.15     33.70 o 
  -1   9   9     3646.15     3799.37     93.41 o 
   0   9   9      548.79      502.30     31.40 o 
   1   9   9       58.83       42.00     18.95 o 
   2   9   9     4628.36     4728.93     94.28 o 
   3   9   9     1172.63     1228.12     62.47 o 
   4   9   9        9.48       13.07     24.91 o 
   5   9   9     1541.99     1502.34     68.20 o 
   6   9   9      731.46      660.21     50.89 o 
   7   9   9      128.40       73.01     33.76 o 
   8   9   9     1302.04     1479.48     97.36 o 
 -12  10   9      218.15      115.02     52.11 o 
 -11  10   9      704.41      622.08     74.79 o 
 -10  10   9       20.09        5.38     38.76 o 
  -9  10   9     1530.45     1610.59    117.45 o 
  -8  10   9      618.40      630.75     49.74 o 
  -7  10   9      379.70      308.53     39.77 o 
  -6  10   9     1053.01      951.26     55.55 o 
  -5  10   9     5691.82     5723.32    132.73 o 
  -4  10   9      422.95      492.39     41.83 o 
  -3  10   9     4522.60     4438.70    111.51 o 
  -2  10   9      419.88      419.24     38.07 o 
  -1  10   9      166.37      141.38     22.83 o 
   0  10   9     1370.02     1447.55     49.75 o 
   1  10   9     3973.42     3963.52     85.11 o 
   2  10   9      210.28      227.77     37.86 o 
   3  10   9     1284.13     1462.26     66.08 o 
   4  10   9      640.66      646.38     46.94 o 
   5  10   9      305.40      282.59     38.11 o 
   6  10   9       15.66       17.59     27.87 o 
   7  10   9     2151.24     2193.02     88.85 o 
   8  10   9       98.10      104.92     44.46 o 
 -11  11   9       49.86      -17.58     39.95 o 
 -10  11   9     2236.99     2502.88    123.28 o 
  -9  11   9        3.75        3.62     36.72 o 
  -8  11   9     2073.89     2025.95     82.12 o 
  -7  11   9       79.76       36.80     48.00 o 
  -6  11   9      612.10      688.92     49.83 o 
  -5  11   9      639.21      654.97     52.59 o 
  -4  11   9     8127.63     8570.48    171.72 o 
  -3  11   9       48.79       78.69     27.50 o 
  -2  11   9     1162.71     1217.68     58.22 o 
  -1  11   9      507.93      474.63     40.31 o 
   0  11   9     2599.88     2671.75     83.12 o 
   1  11   9       45.92      102.03     46.65 o 
   2  11   9     5078.21     5109.83    235.22 o 
   3  11   9       99.20       88.98     27.99 o 
   4  11   9      144.18      112.62     31.02 o 
   5  11   9       88.97       92.45     41.22 o 
   6  11   9     1597.74     1656.99     76.99 o 
   7  11   9       47.62       22.62     33.40 o 
 -11  12   9      615.08      689.45     78.91 o 
 -10  12   9       14.22       55.31     44.46 o 
  -9  12   9     2165.83     2211.94    246.12 o 
  -8  12   9       20.69       30.05     33.20 o 
  -7  12   9      421.34      413.63     44.32 o 
  -6  12   9       43.35        2.42     26.18 o 
  -5  12   9     3771.97     3797.35    108.39 o 
  -4  12   9       74.22       56.37     27.56 o 
  -3  12   9     3603.27     3605.83    102.59 o 
  -2  12   9      172.40      192.05     39.01 o 
  -1  12   9       53.81       31.18     25.16 o 
   0  12   9       17.63        8.15     20.46 o 
   1  12   9     7624.93     7558.46    155.86 o 
   2  12   9        8.49       23.11     33.31 o 
   3  12   9     1313.04     1355.30    121.42 o 
   4  12   9        2.62      -10.29     63.98 o 
   5  12   9      184.09      164.87     86.60 o 
   6  12   9       22.44       42.97     38.97 o 
   7  12   9     1542.12     1758.75    103.27 o 
 -10  13   9     1645.18     1693.18    228.87 o 
  -9  13   9       25.64       33.11     39.24 o 
  -8  13   9     1413.31     1374.77     79.76 o 
  -7  13   9      389.78      393.45     45.26 o 
  -6  13   9      109.84       59.92     30.48 o 
  -5  13   9      146.80       98.74     33.89 o 
  -4  13   9     3272.44     3245.99     99.73 o 
  -3  13   9       22.43       43.18     26.30 o 
  -2  13   9      712.14      725.68     50.39 o 
  -1  13   9      892.49      987.15     55.64 o 
   0  13   9     2293.10     2162.81     93.48 o 
   1  13   9       57.94       71.75     37.91 o 
   2  13   9     2844.05     2888.67    115.87 o 
   3  13   9      147.05      148.97     43.89 o 
   4  13   9      550.79      582.32     61.99 o 
   5  13   9      356.28      417.36     57.36 o 
   6  13   9      876.71      986.37    205.80 o 
 -10  14   9        4.11      -32.06     40.06 o 
  -9  14   9     1243.50     1465.14     99.78 o 
  -8  14   9      663.53      541.75     67.30 o 
  -7  14   9      141.15      170.85     37.98 o 
  -6  14   9      465.09      422.73     45.51 o 
  -5  14   9      557.91      485.86     46.38 o 
  -4  14   9       83.70       59.49     30.06 o 
  -3  14   9     1452.98     1442.52     68.18 o 
  -2  14   9     1143.98     1150.95     61.08 o 
  -1  14   9       63.12       21.70     28.02 o 
   0  14   9     1188.81     1320.92     64.72 o 
   1  14   9     2536.95     2612.92    111.63 o 
   2  14   9      233.91      164.27     43.24 o 
   3  14   9     1198.34     1159.81    100.76 o 
   4  14   9      755.20      876.37    111.25 o 
   5  14   9       80.26       57.26     67.12 o 
   6  14   9      249.11      282.06     88.48 o 
  -9  15   9      159.79       89.02     62.62 o 
  -8  15   9      479.84      234.35    153.92 o 
  -7  15   9     1359.73     1446.18     80.97 o 
  -6  15   9       52.88       38.28     33.37 o 
  -5  15   9      537.47      576.08     51.50 o 
  -4  15   9      112.62      128.52     51.14 o 
  -3  15   9      759.60      811.63     55.89 o 
  -2  15   9      470.52      473.42     46.54 o 
  -1  15   9     1895.40     1901.07     77.08 o 
   0  15   9      611.57      650.58     49.41 o 
   1  15   9      307.41      233.35     68.29 o 
   2  15   9      541.45      615.40     95.77 o 
   3  15   9      374.36      308.71     81.63 o 
   4  15   9       92.57       41.28     59.21 o 
   5  15   9     1487.44     1829.96    157.27 o 
  -8  16   9      881.39      807.27     81.65 o 
  -7  16   9       52.22       58.24     45.44 o 
  -6  16   9     1007.67     1153.94    157.52 o 
  -5  16   9        1.13      -32.65     29.98 o 
  -4  16   9        8.17      -31.13     28.09 o 
  -3  16   9      467.15      550.76     64.68 o 
  -2  16   9     1190.46     1236.58    157.63 o 
  -1  16   9       43.80       21.29     37.64 o 
   0  16   9     1462.73     1956.68    150.32 o 
   1  16   9      141.61       17.31     48.09 o 
   2  16   9       81.14      -25.55     58.96 o 
   3  16   9      235.52      151.86     79.20 o 
   4  16   9     1440.89     1497.96    146.58 o 
  -7  17   9     1730.85     1880.54    110.73 o 
  -6  17   9       13.18       -6.96     32.33 o 
  -5  17   9      794.47      823.94    130.49 o 
  -4  17   9      145.43       54.34     42.56 o 
  -3  17   9       66.22      109.86     44.60 o 
  -2  17   9      171.12      131.43     45.55 o 
  -1  17   9     2626.49     2960.33    124.39 o 
   0  17   9        9.36      -33.12     57.27 o 
   1  17   9      269.03      295.23     83.53 o 
   2  17   9       75.35       87.41     74.03 o 
   3  17   9      617.30      678.79    112.34 o 
  -6  18   9     1324.37     1551.98    117.16 o 
  -5  18   9      120.70       73.50     46.13 o 
  -4  18   9       90.65       48.23     45.59 o 
  -3  18   9        4.00       -3.60     38.05 o 
  -2  18   9     1108.03     1222.37     87.63 o 
  -1  18   9        5.11       12.43     53.68 o 
   0  18   9     1114.90     1295.83    132.48 o 
   1  18   9       12.22      -12.60     61.60 o 
   2  18   9       14.59       74.65     71.80 o 
  -4  19   9      421.37      373.39     62.21 o 
  -3  19   9      129.39      111.72     47.75 o 
  -2  19   9       34.29      -57.95     38.63 o 
  -1  19   9     1392.55     1625.66    150.58 o 
   0  19   9      135.07       76.41     69.16 o 
 -12   0  10     2182.48     2309.73    234.59 o 
 -10   0  10     2557.85     2510.47    183.40 o 
  -8   0  10     3825.67     3738.42    127.80 o 
  -6   0  10     2010.14     2025.50    119.26 o 
  -4   0  10     8291.52     7910.19    186.93 o 
  -2   0  10     2418.29     2417.00     89.37 o 
   0   0  10     6452.29     6308.71    156.75 o 
   2   0  10     2162.61     2030.96     81.95 o 
   4   0  10     2608.73     2456.78     97.03 o 
   6   0  10     3440.21     3794.06    197.36 o 
   8   0  10      247.52      223.14     78.11 o 
 -13   1  10      418.49      400.20     70.69 o 
 -12   1  10        8.94        8.63     28.19 o 
 -11   1  10     3570.92     3861.11    146.91 o 
 -10   1  10       88.75      115.18     40.79 o 
  -9   1  10      948.03      918.97     48.10 o 
  -8   1  10     1409.33     1497.68     58.18 o 
  -7   1  10     6121.24     5964.77    115.84 o 
  -6   1  10       59.89       41.08     27.25 o 
  -5   1  10     8750.16     8492.79    191.73 o 
  -4   1  10     1255.28     1322.56     56.63 o 
  -3   1  10     1030.53     1017.61     43.21 o 
  -2   1  10        6.70       -7.08     15.65 o 
  -1   1  10     5581.02     5627.58    224.43 o 
   0   1  10       27.03       18.28     17.11 o 
   1   1  10     8941.83     8886.52    140.69 o 
   2   1  10      449.38      435.23     30.31 o 
   3   1  10      331.33      343.45     28.72 o 
   4   1  10      347.11      311.04     29.20 o 
   5   1  10     4095.26     4122.51    108.06 o 
   6   1  10      101.53       68.37     82.83 o 
   7   1  10     1308.61     1374.22    182.25 o 
   8   1  10      184.01      107.07     53.81 o 
   9   1  10       97.23       88.08     58.75 o 
 -13   2  10      499.99      518.76     57.31 o 
 -12   2  10     1132.32     1129.28     59.86 o 
 -11   2  10        1.73       -9.95     24.71 o 
 -10   2  10     1511.84     1594.71     63.58 o 
  -9   2  10     1644.66     1626.72     85.32 o 
  -8   2  10     1118.75     1186.96     53.39 o 
  -7   2  10      920.71      858.56     44.66 o 
  -6   2  10     4521.35     4520.18     95.57 o 
  -5   2  10      104.69       77.96     35.41 o 
  -4   2  10     6125.25     5794.36    180.29 o 
  -3   2  10     3348.90     3141.28     74.15 o 
  -2   2  10     1674.49     1531.60     50.83 o 
  -1   2  10      235.95      236.74     24.92 o 
   0   2  10     7347.51     7230.54    121.82 o 
   1   2  10      423.66      440.51     30.94 o 
   2   2  10     1200.71     1148.47     45.03 o 
   3   2  10      771.29      895.82     47.07 o 
   4   2  10     1582.85     1531.09     60.23 o 
   5   2  10      304.60      350.17     45.69 o 
   6   2  10     2427.46     1495.02    120.21 o 
   7   2  10      244.75      190.24     51.28 o 
   8   2  10      140.07       51.11     54.90 o 
   9   2  10      359.73      335.06     65.30 o 
 -13   3  10      187.95      145.09     51.04 o 
 -12   3  10      204.61      178.32     41.44 o 
 -11   3  10     2087.27     2212.41     76.98 o 
 -10   3  10      316.95      380.63     38.24 o 
  -9   3  10      218.99      201.62     61.47 o 
  -8   3  10     4704.71     4773.87    104.33 o 
  -7   3  10     1629.17     1598.09     57.91 o 
  -6   3  10       20.88       15.28     19.52 o 
  -5   3  10     8640.87     8535.49    141.75 o 
  -4   3  10     4044.93     4110.90    163.25 o 
  -3   3  10      625.72      641.04     35.85 o 
  -2   3  10     2431.62     2403.81     91.48 o 
  -1   3  10     3949.18     3630.28    125.40 o 
   0   3  10       39.32       26.82     17.05 o 
   1   3  10     4930.53     5246.87    112.97 o 
   2   3  10     2449.82     2502.84     74.22 o 
   3   3  10      319.05      319.97     29.48 o 
   4   3  10     2745.00     2691.62     84.60 o 
   5   3  10      836.97      769.36     49.85 o 
   6   3  10       62.35       20.98     33.18 o 
   7   3  10      651.43      663.44    160.41 o 
   8   3  10      933.45      834.28     80.23 o 
   9   3  10      126.22       87.91     49.88 o 
 -13   4  10     1244.13     1198.32     78.00 o 
 -12   4  10      215.18      247.61     47.27 o 
 -11   4  10        0.09      -10.39     24.45 o 
 -10   4  10      455.31      537.82     42.57 o 
  -9   4  10     1458.80     1636.32     77.54 o 
  -8   4  10        0.16      -14.28     20.98 o 
  -7   4  10     3440.74     3410.25     84.42 o 
  -6   4  10     2748.17     2720.41     73.10 o 
  -5   4  10      561.92      635.68     42.97 o 
  -4   4  10      236.71      191.49     35.77 o 
  -3   4  10     6263.77     6226.81    129.45 o 
  -2   4  10      365.08      399.72     46.26 o 
  -1   4  10     3074.49     3139.65     86.69 o 
   0   4  10     2105.94     2144.60     68.02 o 
   1   4  10     1219.58     1184.64     45.43 o 
   2   4  10      868.91      828.10     39.60 o 
   3   4  10     4825.55     5064.62    117.62 o 
   4   4  10      889.78      782.42     89.09 o 
   5   4  10     1019.39     1118.47     59.62 o 
   6   4  10      937.12     1021.67     59.45 o 
   7   4  10      813.67      820.64     73.65 o 
   8   4  10        0.11      -19.39     37.91 o 
   9   4  10      806.53      870.29    141.20 o 
 -13   5  10       19.12      -49.03     32.69 o 
 -12   5  10      678.63      712.93     77.37 o 
 -11   5  10      146.14      112.49     30.41 o 
 -10   5  10     1063.26     1064.92     55.33 o 
  -9   5  10       94.15       91.57     32.56 o 
  -8   5  10     5456.45     5537.56    131.56 o 
  -7   5  10       52.53       41.22     21.90 o 
  -6   5  10      983.38      946.29     51.59 o 
  -5   5  10      591.08      623.66     37.10 o 
  -4   5  10     2424.84     2383.29     64.77 o 
  -3   5  10       89.97       73.24     21.47 o 
  -2   5  10    10595.59    10817.33    177.27 o 
  -1   5  10      566.41      540.48     69.62 o 
   0   5  10      225.73      285.08     32.95 o 
   1   5  10      335.70      295.97     26.75 o 
   2   5  10     3626.13     3647.29     80.85 o 
   3   5  10      206.15      251.69     27.94 o 
   4   5  10     5440.54     5398.55    151.22 o 
   5   5  10       60.16       58.67     28.35 o 
   6   5  10        2.09      -24.95     26.83 o 
   7   5  10       19.26       75.20     40.48 o 
   8   5  10     1201.72     1273.78    125.80 o 
 -13   6  10      984.95      864.83     85.91 o 
 -12   6  10       40.50      -12.08     36.62 o 
 -11   6  10        8.32       16.15     27.10 o 
 -10   6  10        2.73       -0.47     23.66 o 
  -9   6  10     3467.55     3675.07     94.16 o 
  -8   6  10      384.16      379.92     47.08 o 
  -7   6  10     5185.93     5118.89    108.14 o 
  -6   6  10      316.00      315.30     31.02 o 
  -5   6  10      590.16      584.94     41.21 o 
  -4   6  10      135.87       90.94     22.73 o 
  -3   6  10     5472.45     5490.58    116.16 o 
  -2   6  10      210.37      196.73     27.98 o 
  -1   6  10     2473.90     2428.18     77.34 o 
   0   6  10        3.73      -22.65     15.10 o 
   1   6  10     1850.29     1713.30     68.44 o 
   2   6  10        6.30       34.58     19.64 o 
   3   6  10     8241.27     8300.49    210.34 o 
   4   6  10       16.60       25.80     26.10 o 
   5   6  10      553.63      544.34     46.08 o 
   6   6  10        0.21      -37.53     31.11 o 
   7   6  10     1188.97     1353.80     92.33 o 
   8   6  10       77.10       76.66     48.27 o 
 -12   7  10      468.44      439.12    105.66 o 
 -11   7  10      585.34      705.26    101.46 o 
 -10   7  10     1694.40     1676.37     77.28 o 
  -9   7  10       13.41       29.71     24.00 o 
  -8   7  10     3943.86     3947.14     96.07 o 
  -7   7  10      307.05      248.21     30.62 o 
  -6   7  10     1438.67     1474.14     63.64 o 
  -5   7  10       16.01       -9.47     17.29 o 
  -4   7  10     1067.11      983.88     55.30 o 
  -3   7  10     1441.73     1425.36     58.29 o 
  -2   7  10     6073.63     5831.10    138.27 o 
  -1   7  10      933.08      812.08     40.12 o 
   0   7  10       91.56       61.14     19.54 o 
   1   7  10      468.80      480.12     36.36 o 
   2   7  10     3861.16     3926.39     86.16 o 
   3   7  10        8.30       36.53     25.52 o 
   4   7  10     3020.26     3089.78     93.96 o 
   5   7  10      733.47      777.14     52.51 o 
   6   7  10       54.14       36.58     29.48 o 
   7   7  10      118.53        7.95     38.68 o 
   8   7  10      992.14     1047.42     87.81 o 
 -12   8  10      507.91      496.14     69.96 o 
 -11   8  10        7.50       55.60     43.27 o 
 -10   8  10      737.96      731.64     93.31 o 
  -9   8  10     2265.00     2225.11    131.73 o 
  -8   8  10       44.33       35.48     31.77 o 
  -7   8  10     4154.70     4163.98    114.00 o 
  -6   8  10      980.55      867.21     44.63 o 
  -5   8  10       62.97        5.63     19.27 o 
  -4   8  10      740.66      687.52     39.00 o 
  -3   8  10     3174.60     3291.85     91.89 o 
  -2   8  10      100.35       46.43     20.30 o 
  -1   8  10     1473.39     1508.76     60.71 o 
   0   8  10     1642.92     1588.21     62.97 o 
   1   8  10     3135.09     3161.00    107.47 o 
   2   8  10     1002.43      904.41     50.77 o 
   3   8  10     3321.06     3534.64     99.68 o 
   4   8  10     1279.99     1242.56     62.90 o 
   5   8  10      176.36      204.05     36.64 o 
   6   8  10      246.67      252.15     40.54 o 
   7   8  10      704.87      713.66     57.97 o 
   8   8  10      116.84      130.31     58.48 o 
 -12   9  10      380.75      296.28     63.81 o 
 -11   9  10     1227.47     1299.11    240.37 o 
 -10   9  10      460.57      560.39     78.85 o 
  -9   9  10       27.93       30.67     29.38 o 
  -8   9  10     1163.47     1174.66     64.61 o 
  -7   9  10     1063.53     1087.34     60.93 o 
  -6   9  10      887.21      825.06     53.92 o 
  -5   9  10     2176.34     2170.91     89.30 o 
  -4   9  10      993.05     1006.46     56.62 o 
  -3   9  10      216.07      159.51     25.03 o 
  -2   9  10     1174.83     1256.56     48.73 o 
  -1   9  10     6164.90     6059.06    114.16 o 
   0   9  10        9.17       11.99     18.74 o 
   1   9  10     1942.06     1953.64     61.22 o 
   2   9  10     2366.81     2401.91     80.60 o 
   3   9  10       88.36       66.72     27.62 o 
   4   9  10      766.80      841.94     53.70 o 
   5   9  10      951.46      998.42     59.15 o 
   6   9  10        2.90      -21.16     30.28 o 
   7   9  10      336.12      280.62     45.39 o 
 -11  10  10       48.24       73.88     46.09 o 
 -10  10  10     1430.10     1653.26    104.83 o 
  -9  10  10      305.62      283.26     43.12 o 
  -8  10  10        4.04      -26.23     27.75 o 
  -7  10  10      567.99      556.72     58.20 o 
  -6  10  10     5915.43     6045.17    143.91 o 
  -5  10  10        0.14      -31.58     23.95 o 
  -4  10  10     1789.75     1902.69     75.52 o 
  -3  10  10     1188.51     1329.37     85.35 o 
  -2  10  10      645.11      664.96     73.80 o 
  -1  10  10      638.02      548.11     74.54 o 
   0  10  10     5705.53     6013.85    113.55 o 
   1  10  10      846.99      881.84     44.01 o 
   2  10  10     1152.14     1186.20     71.24 o 
   3  10  10      425.71      417.68     45.53 o 
   4  10  10      400.03      429.45     42.88 o 
   5  10  10      136.32      119.93     33.25 o 
   6  10  10      830.76      935.17     62.25 o 
   7  10  10       55.52       52.72     35.53 o 
 -11  11  10     1574.00     1705.83    221.38 o 
 -10  11  10        4.07       18.01     42.38 o 
  -9  11  10      314.42      411.78     48.50 o 
  -8  11  10       58.43       46.18     30.41 o 
  -7  11  10     1099.84     1098.37     90.52 o 
  -6  11  10       72.58       86.10     32.41 o 
  -5  11  10     6243.10     6347.81    148.09 o 
  -4  11  10      192.85      186.29     34.03 o 
  -3  11  10       10.01      -21.02     22.62 o 
  -2  11  10       17.32      -12.51     21.91 o 
  -1  11  10     2693.92     2881.80    110.21 o 
   0  11  10      348.60      296.02     38.12 o 
   1  11  10     4411.95     4635.43    118.07 o 
   2  11  10      123.58       98.75     44.32 o 
   3  11  10        4.07        4.28     33.35 o 
   4  11  10       17.69        2.80     25.83 o 
   5  11  10     1513.66     1776.96     79.09 o 
   6  11  10       75.25       85.14     50.93 o 
   7  11  10      724.45      773.63     62.49 o 
 -10  12  10     1717.38     1827.29    243.54 o 
  -9  12  10       96.87      155.99     49.25 o 
  -8  12  10        3.75      -34.62     29.34 o 
  -7  12  10       55.43       16.06     29.38 o 
  -6  12  10     4013.83     4291.42    120.87 o 
  -5  12  10      186.98      241.48     39.13 o 
  -4  12  10     2565.96     2739.64     92.45 o 
  -3  12  10       46.53       18.60     25.88 o 
  -2  12  10      297.71      391.54     41.97 o 
  -1  12  10       16.11       11.52     26.91 o 
   0  12  10     4124.94     4444.67    116.77 o 
   1  12  10       23.21      -14.00     40.03 o 
   2  12  10      711.87      681.62     64.79 o 
   3  12  10       57.60       57.06     37.62 o 
   4  12  10      542.36      663.07     66.40 o 
   5  12  10        1.39       23.19     40.86 o 
   6  12  10     1779.56     1814.42    102.69 o 
 -10  13  10      147.82      163.76     53.93 o 
  -9  13  10      733.94      847.09    145.99 o 
  -8  13  10      534.46      546.74     65.27 o 
  -7  13  10      781.04      891.61     66.31 o 
  -6  13  10        9.55       19.38     29.66 o 
  -5  13  10     3797.91     3852.32    114.04 o 
  -4  13  10      597.16      638.39     50.57 o 
  -3  13  10       50.10       66.68     29.48 o 
  -2  13  10      790.12      778.11     53.37 o 
  -1  13  10     1162.78     1226.77     63.43 o 
   0  13  10       31.48      -20.45     24.09 o 
   1  13  10     1583.51     1554.24     87.23 o 
   2  13  10      330.73      277.65     49.67 o 
   3  13  10        0.12      -29.48     33.09 o 
   4  13  10      444.47      554.72     94.21 o 
   5  13  10     1600.13     1836.68    105.02 o 
  -9  14  10      943.73      909.72     85.39 o 
  -8  14  10       12.74        0.62     31.84 o 
  -7  14  10      468.05      434.94     50.45 o 
  -6  14  10     1977.57     2046.71     86.74 o 
  -5  14  10       56.68       73.85     32.63 o 
  -4  14  10      745.37      834.73     57.99 o 
  -3  14  10     2035.61     1962.85     80.89 o 
  -2  14  10      384.89      335.18     42.58 o 
  -1  14  10      667.06      666.93     52.53 o 
   0  14  10     1230.30     1443.02     81.95 o 
   1  14  10      453.89      496.36     58.86 o 
   2  14  10      110.84      102.80     40.61 o 
   3  14  10      875.76      794.52    117.47 o 
   4  14  10      405.18      421.40     89.30 o 
   5  14  10      139.36      147.59     78.91 o 
  -8  15  10     1191.52     1250.56     94.17 o 
  -7  15  10      517.98      479.80     90.20 o 
  -6  15  10       74.63       63.99     35.20 o 
  -5  15  10     1268.56     1302.97    124.54 o 
  -4  15  10      999.46     1024.45     64.84 o 
  -3  15  10        9.10      -24.94     27.66 o 
  -2  15  10     1492.85     1495.37     79.11 o 
  -1  15  10      768.79      833.91     57.69 o 
   0  15  10        5.71        4.70     33.62 o 
   1  15  10      380.87      382.80     73.15 o 
   2  15  10     1287.97     1452.07    138.59 o 
   3  15  10        1.00      -69.73     46.49 o 
   4  15  10      695.87      573.70    106.83 o 
  -7  16  10      746.86      657.35     59.77 o 
  -6  16  10      583.67      619.36     58.38 o 
  -5  16  10       49.85       42.51     33.50 o 
  -4  16  10       26.72      -20.54     37.36 o 
  -3  16  10     1699.38     1827.35    100.09 o 
  -2  16  10        5.40       24.84     30.84 o 
  -1  16  10     1093.75     1080.60     79.21 o 
   0  16  10      184.68      208.44     75.98 o 
   1  16  10      716.20      729.98    109.17 o 
   2  16  10      151.75      151.83     77.43 o 
   3  16  10     1195.68     1373.18    144.18 o 
  -6  17  10       25.19       20.27     36.48 o 
  -5  17  10       76.82       55.90     43.91 o 
  -4  17  10     1030.59     1139.36     87.19 o 
  -3  17  10       39.06      -38.59     45.66 o 
  -2  17  10     1229.53     1330.03    226.31 o 
  -1  17  10       53.73       27.50     63.63 o 
   0  17  10        1.87       59.40     61.92 o 
   1  17  10        6.23      -17.34     40.60 o 
   2  17  10     1206.48     1598.10    154.41 o 
  -4  18  10       26.34       -7.90     46.55 o 
  -3  18  10     1440.14     1682.07    104.59 o 
  -2  18  10       85.35        6.41     41.76 o 
  -1  18  10      607.27      693.59    109.26 o 
   0  18  10       91.73       60.00     69.77 o 
 -13   0  11     2761.87     3126.07    205.78 o 
 -11   0  11     1243.67     1321.89    135.32 o 
  -9   0  11      793.44      843.58     69.71 o 
  -7   0  11    12494.55    12769.11    490.81 o 
  -5   0  11     4058.44     2681.46    145.77 o 
  -3   0  11     6409.87     6188.27    163.61 o 
  -1   0  11    10501.11    10674.52    347.46 o 
   1   0  11      144.07      129.35     64.21 o 
   3   0  11     3429.59     3534.98    117.87 o 
   5   0  11     3100.67     3004.90    173.91 o 
   7   0  11       46.21      -39.69     45.42 o 
 -13   1  11        9.51       54.01     38.54 o 
 -12   1  11     2036.33     2178.24     80.49 o 
 -11   1  11      201.92      157.79     34.56 o 
 -10   1  11       13.29      -14.76     27.60 o 
  -9   1  11      729.54      704.62     45.72 o 
  -8   1  11     4908.85     4852.64    107.59 o 
  -7   1  11       21.96       79.52     27.68 o 
  -6   1  11     4378.51     4437.98     98.43 o 
  -5   1  11     1126.86     1041.07     54.61 o 
  -4   1  11       70.78       54.58     21.57 o 
  -3   1  11      308.99      275.64     28.82 o 
  -2   1  11     7565.60     7523.35    131.22 o 
  -1   1  11        5.85        5.15     20.34 o 
   0   1  11     2469.56     2536.73     67.61 o 
   1   1  11      492.13      506.43     33.33 o 
   2   1  11      812.13      792.05     40.68 o 
   3   1  11      179.51      113.75     33.51 o 
   4   1  11     4106.03     4278.66     93.96 o 
   5   1  11        3.45       -3.18     38.42 o 
   6   1  11     1291.18     1054.24     81.63 o 
   7   1  11      283.17      282.52     68.41 o 
   8   1  11      486.78      364.75     63.90 o 
 -13   2  11     1787.26     1909.20     94.52 o 
 -12   2  11      488.58      541.91     58.30 o 
 -11   2  11      963.80      997.93     63.02 o 
 -10   2  11     1870.96     1988.52    124.40 o 
  -9   2  11      733.71      697.22     45.45 o 
  -8   2  11     1155.31     1260.61     55.07 o 
  -7   2  11     6895.01     6971.03    132.02 o 
  -6   2  11     2750.18     2658.60     74.16 o 
  -5   2  11     2652.56     2682.98     73.53 o 
  -4   2  11     4321.49     4216.44    106.69 o 
  -3   2  11     2480.84     2464.38     67.88 o 
  -2   2  11      287.14      281.16     28.78 o 
  -1   2  11     4974.72     5207.68    144.81 o 
   0   2  11     2232.20     2162.77     71.05 o 
   1   2  11      339.65      377.04     30.49 o 
   2   2  11     1337.42     1357.65     51.04 o 
   3   2  11     2978.18     3041.33    148.68 o 
   4   2  11      185.75      153.58     32.43 o 
   5   2  11     1672.81     1493.27    123.86 o 
   6   2  11      379.01      448.74     84.73 o 
   7   2  11        1.03        4.15     34.85 o 
   8   2  11      413.41      379.39     66.40 o 
 -13   3  11       43.68       86.72     42.24 o 
 -12   3  11      876.45      997.10     70.27 o 
 -11   3  11      784.07      806.18     52.42 o 
 -10   3  11       34.37       41.97     28.11 o 
  -9   3  11     3703.30     3510.92    107.34 o 
  -8   3  11     1880.17     1943.25     70.00 o 
  -7   3  11      144.12      105.39     29.40 o 
  -6   3  11     2999.01     2703.65     74.79 o 
  -5   3  11     3778.38     3841.32    127.30 o 
  -4   3  11       30.22        5.25     18.73 o 
  -3   3  11     2867.12     2789.46     72.71 o 
  -2   3  11     3403.16     3366.63     80.16 o 
  -1   3  11      740.15      670.10     43.44 o 
   0   3  11     1156.52     1079.14     51.75 o 
   1   3  11     4725.32     4751.22     97.03 o 
   2   3  11      197.07      131.36     38.81 o 
   3   3  11      898.70      919.63     86.78 o 
   4   3  11     1867.23     1919.83     74.55 o 
   5   3  11      141.40      157.45     48.29 o 
   6   3  11      430.75      422.67     81.06 o 
   7   3  11     1229.32     1411.74     97.18 o 
   8   3  11      187.69      173.98     53.68 o 
 -13   4  11      461.89      464.04     56.83 o 
 -12   4  11      575.45      689.70     62.35 o 
 -11   4  11      213.04      217.66     35.52 o 
 -10   4  11     2656.95     2810.42     85.67 o 
  -9   4  11        3.54       41.31     25.29 o 
  -8   4  11     1823.44     1813.73     80.40 o 
  -7   4  11     3041.75     3041.23     81.85 o 
  -6   4  11     3733.24     3854.02    104.82 o 
  -5   4  11      265.86      298.00     30.35 o 
  -4   4  11     5762.33     5902.41    130.31 o 
  -3   4  11      381.33      365.51     43.78 o 
  -2   4  11      185.45      149.28     24.21 o 
  -1   4  11     1971.54     1966.54     64.54 o 
   0   4  11     5722.97     5742.38    124.40 o 
   1   4  11       15.47        5.02     17.96 o 
   2   4  11     3642.10     3758.30     85.87 o 
   3   4  11     1145.31     1062.87     47.74 o 
   4   4  11       13.70       -4.52     24.49 o 
   5   4  11      575.41      634.87     70.32 o 
   6   4  11     1286.66     1499.94     93.28 o 
   7   4  11        9.92       41.51     41.03 o 
   8   4  11      847.98      970.79     89.30 o 
 -12   5  11      124.59      165.84     43.99 o 
 -11   5  11     1098.67     1162.02     60.61 o 
 -10   5  11       30.48       40.75     27.83 o 
  -9   5  11     4441.38     4574.57    108.41 o 
  -8   5  11       18.74        3.07     21.27 o 
  -7   5  11      151.84       54.70     38.02 o 
  -6   5  11      391.32      438.35     50.70 o 
  -5   5  11     6249.17     6393.35    121.43 o 
  -4   5  11       28.84       35.92     21.03 o 
  -3   5  11     6571.17     6653.37    140.70 o 
  -2   5  11      683.12      641.30     38.24 o 
  -1   5  11     1828.24     1789.93     58.20 o 
   0   5  11       57.81       81.60     22.07 o 
   1   5  11     5289.44     5315.01    105.06 o 
   2   5  11       15.90       -1.65     19.33 o 
   3   5  11     1379.84     1423.06     64.55 o 
   4   5  11      576.15      550.40     46.26 o 
   5   5  11      453.03      469.01     45.33 o 
   6   5  11       77.96       32.07     38.29 o 
   7   5  11     1728.82     1748.10    103.97 o 
 -12   6  11      583.74      595.95     75.32 o 
 -11   6  11       16.96      -13.23     24.12 o 
 -10   6  11     2793.82     2937.60    100.81 o 
  -9   6  11      156.43      148.03     30.60 o 
  -8   6  11     1594.43     1673.18     66.82 o 
  -7   6  11        6.73       -6.05     21.26 o 
  -6   6  11     5027.44     4830.10    120.21 o 
  -5   6  11      111.70       97.85     32.79 o 
  -4   6  11     6956.82     6981.83    127.56 o 
  -3   6  11      886.28      901.56     50.47 o 
  -2   6  11     2137.11     2194.44     99.76 o 
  -1   6  11        0.13      -17.58     18.15 o 
   0   6  11     3793.88     3746.39     85.99 o 
   1   6  11       30.33      -18.42     28.38 o 
   2   6  11     3027.98     3126.67     78.62 o 
   3   6  11        0.44      -30.93     22.74 o 
   4   6  11      260.62      181.50     42.21 o 
   5   6  11        5.69       64.11     29.66 o 
   6   6  11     2241.02     2197.73     86.60 o 
   7   6  11       10.00       -6.70     93.80 o 
 -12   7  11       47.86       72.32     48.92 o 
 -11   7  11     1464.31     1523.36    164.04 o 
 -10   7  11        3.69      -20.51     28.48 o 
  -9   7  11     2405.24     2515.81    120.93 o 
  -8   7  11      423.03      352.69     36.81 o 
  -7   7  11      128.99       76.83     26.39 o 
  -6   7  11     1687.34     1630.69     60.28 o 
  -5   7  11     7903.80     7536.97    137.18 o 
  -4   7  11      296.46      312.37     36.59 o 
  -3   7  11     8570.36     8679.21    146.90 o 
  -2   7  11     1663.31     1573.17     56.15 o 
  -1   7  11      539.72      525.32     36.11 o 
   0   7  11      536.28      541.33     36.38 o 
   1   7  11     4868.47     4959.46    152.26 o 
   2   7  11      237.62      249.93     28.81 o 
   3   7  11     1256.47     1155.95     59.32 o 
   4   7  11       29.32       10.15     26.79 o 
   5   7  11     1370.96     1402.76     69.38 o 
   6   7  11      165.55      130.53     39.02 o 
   7   7  11     1352.33     1370.36     95.21 o 
 -12   8  11      260.30      197.72     57.87 o 
 -11   8  11      192.92      224.82     77.31 o 
 -10   8  11     1768.03     1732.90     81.45 o 
  -9   8  11      383.34      401.82     55.81 o 
  -8   8  11      301.73      276.01     41.51 o 
  -7   8  11     2256.71     2379.91     89.09 o 
  -6   8  11     1785.25     1891.09     78.74 o 
  -5   8  11      337.93      348.30     33.96 o 
  -4   8  11     5626.86     5248.60    108.83 o 
  -3   8  11     2406.55     2353.72     96.12 o 
  -2   8  11     2583.97     2362.12    191.81 o 
  -1   8  11     3184.31     3117.26     92.58 o 
   0   8  11     1943.58     1973.02     73.39 o 
   1   8  11        8.80        4.95     23.92 o 
   2   8  11     2902.26     3060.06     93.87 o 
   3   8  11     1098.19     1105.54     69.84 o 
   4   8  11       18.70       18.27     27.03 o 
   5   8  11     1493.97     1346.37     69.04 o 
   6   8  11     1630.92     1666.59    114.01 o 
   7   8  11       11.02       53.98     42.92 o 
 -11   9  11      436.24      488.63     71.73 o 
 -10   9  11        7.65      -19.13     30.27 o 
  -9   9  11      653.54      657.05     55.35 o 
  -8   9  11     1489.68     1596.59    111.09 o 
  -7   9  11       81.97       53.84     39.84 o 
  -6   9  11     3922.31     3912.00    113.96 o 
  -5   9  11     1736.24     2040.33     80.68 o 
  -4   9  11      284.00      307.42     39.12 o 
  -3   9  11     2368.28     2385.14     70.12 o 
  -2   9  11     2544.76     2751.23     85.64 o 
  -1   9  11      281.12      293.99     31.73 o 
   0   9  11     2396.82     2424.17     84.69 o 
   1   9  11     2265.29     2226.70     67.69 o 
   2   9  11      660.39      645.49     57.25 o 
   3   9  11      669.21      820.57     53.47 o 
   4   9  11     1811.46     1837.36     97.27 o 
   5   9  11     1446.70     1492.24     74.06 o 
   6   9  11      689.13      549.69     53.26 o 
 -11  10  11      733.21      748.79     82.10 o 
 -10  10  11      309.68      248.33     59.05 o 
  -9  10  11     1108.93     1055.68     67.47 o 
  -8  10  11       18.61      -20.72     28.84 o 
  -7  10  11     2965.70     2943.77    100.24 o 
  -6  10  11      177.98      201.29     39.71 o 
  -5  10  11     1038.35     1105.64     63.14 o 
  -4  10  11      702.34      742.94     52.32 o 
  -3  10  11     1888.29     1835.61     76.06 o 
  -2  10  11        1.62      -13.92     24.06 o 
  -1  10  11     3300.91     3322.84    100.57 o 
   0  10  11      274.08      279.75     38.09 o 
   1  10  11      234.40      255.23     43.50 o 
   2  10  11      556.44      559.89     64.93 o 
   3  10  11     2160.98     2233.49     83.15 o 
   4  10  11       36.31       59.73     30.81 o 
   5  10  11     2338.60     2460.88    105.10 o 
   6  10  11      211.87      204.97     43.19 o 
 -10  11  11        1.66      -28.51     38.02 o 
  -9  11  11       98.67       65.46     35.26 o 
  -8  11  11     2224.58     2294.40     91.83 o 
  -7  11  11        1.72       10.49     30.10 o 
  -6  11  11     3717.73     3905.13    117.24 o 
  -5  11  11      120.88       86.60     31.36 o 
  -4  11  11      236.43      183.50     36.42 o 
  -3  11  11        0.55        5.73     25.31 o 
  -2  11  11     2139.73     2154.37     84.22 o 
  -1  11  11       42.29       49.95     29.11 o 
   0  11  11     2381.25     2479.91     90.17 o 
   1  11  11       87.33      100.14     39.57 o 
   2  11  11      552.70      582.47     61.36 o 
   3  11  11       20.18       64.29     39.11 o 
   4  11  11     2405.01     2568.60    117.79 o 
   5  11  11      102.89       58.17     43.43 o 
 -10  12  11        1.28      -38.33     39.95 o 
  -9  12  11      681.50      778.53     91.45 o 
  -8  12  11        0.13       24.58     27.21 o 
  -7  12  11     2193.94     2393.18     94.84 o 
  -6  12  11       32.94       15.10     39.06 o 
  -5  12  11      927.37     1015.41     62.66 o 
  -4  12  11       16.27      -15.63     26.64 o 
  -3  12  11     1699.19     1946.33     81.13 o 
  -2  12  11      112.89       65.88     29.93 o 
  -1  12  11     3083.34     3261.10    123.50 o 
   0  12  11       22.21       33.13     28.20 o 
   1  12  11       75.34       52.48     46.25 o 
   2  12  11       26.99        7.40     36.97 o 
   3  12  11     1306.06     1383.97    187.82 o 
   4  12  11       57.48       84.55     65.83 o 
   5  12  11     1356.23     1526.32    108.18 o 
  -9  13  11      115.60       54.28     45.15 o 
  -8  13  11     2093.16     2068.09     91.93 o 
  -7  13  11       47.04        4.25     44.37 o 
  -6  13  11     2094.88     2148.02    107.28 o 
  -5  13  11      215.35      223.64     40.92 o 
  -4  13  11      233.12      222.00     40.35 o 
  -3  13  11      476.09      483.74     47.22 o 
  -2  13  11     2140.94     2257.49    137.04 o 
  -1  13  11        6.96        6.43     28.72 o 
   0  13  11     1637.55     1738.39     75.97 o 
   1  13  11      246.50      228.25     76.81 o 
   2  13  11      307.63      342.66     64.17 o 
   3  13  11      287.54      322.70     57.42 o 
   4  13  11     1649.17     1781.52    152.93 o 
  -8  14  11      149.23      195.99     43.68 o 
  -7  14  11     1374.06     1425.98    133.19 o 
  -6  14  11      309.34      281.29     45.99 o 
  -5  14  11      667.00      718.02     58.28 o 
  -4  14  11      917.24     1056.52     66.35 o 
  -3  14  11      874.11      949.00     62.64 o 
  -2  14  11      400.45      479.92     48.53 o 
  -1  14  11     1728.24     1717.05     76.28 o 
   0  14  11      670.31      717.63     87.94 o 
   1  14  11       29.89      -25.61     35.57 o 
   2  14  11      598.61      490.21     63.37 o 
   3  14  11     1033.95      932.81     80.78 o 
  -7  15  11        1.50       -3.37     35.40 o 
  -6  15  11      717.62      665.30     78.07 o 
  -5  15  11     1455.45     1400.34     77.57 o 
  -4  15  11        1.80      -42.18     30.57 o 
  -3  15  11     1471.16     1523.88     77.28 o 
  -2  15  11      613.04      556.89     52.29 o 
  -1  15  11        1.30      -40.89     28.04 o 
   0  15  11      263.83       56.17     91.83 o 
   1  15  11     1560.43     1617.25     97.43 o 
   2  15  11      215.70      114.94     75.43 o 
   3  15  11      637.30      732.33    116.62 o 
  -6  16  11      491.48      558.82     58.53 o 
  -5  16  11      317.71      358.83     52.97 o 
  -4  16  11     2108.57     2293.14     96.02 o 
  -3  16  11      122.65       60.25     37.61 o 
  -2  16  11      174.99      120.18     37.62 o 
  -1  16  11      134.04       -1.76     63.34 o 
   0  16  11      946.47      810.79    111.40 o 
   1  16  11        5.69      -61.62     51.18 o 
  -4  17  11       34.92       -1.27     42.72 o 
  -3  17  11     1085.68     1185.84     91.34 o 
  -2  17  11        7.37      -30.49     39.51 o 
  -1  17  11      146.13      206.53     83.64 o 
 -12   0  12      678.52      528.38     70.28 o 
 -10   0  12     1986.01     2187.16    109.08 o 
  -8   0  12     1359.88     1309.37     80.36 o 
  -6   0  12      607.64      580.35     57.42 o 
  -4   0  12    10313.46    10042.37    328.11 o 
  -2   0  12     4557.93     4608.06    141.70 o 
   0   0  12      134.46      125.23     48.42 o 
   2   0  12     4205.78     4239.77    134.13 o 
   4   0  12      550.72      519.97     53.76 o 
   6   0  12      298.59      264.31     77.27 o 
 -12   1  12       50.43       19.31     36.89 o 
 -11   1  12       17.21       67.66     37.46 o 
 -10   1  12      274.31      259.38     37.73 o 
  -9   1  12     4011.98     4277.41    108.34 o 
  -8   1  12        2.96       -0.29     22.78 o 
  -7   1  12     1392.77     1390.29     58.61 o 
  -6   1  12      258.18      199.87     42.32 o 
  -5   1  12     1202.53     1168.48    123.48 o 
  -4   1  12       36.24       47.04     24.22 o 
  -3   1  12     8499.62     8385.28    145.43 o 
  -2   1  12        6.36       -6.03     19.05 o 
  -1   1  12     1773.91     1804.40     60.78 o 
   0   1  12     1316.68     1167.26     70.21 o 
   1   1  12     3122.39     3152.65     98.99 o 
   2   1  12        3.60        9.31     21.25 o 
   3   1  12     2509.58     2448.56     72.51 o 
   4   1  12      273.79      240.71     36.94 o 
   5   1  12      135.89       34.97     37.36 o 
   6   1  12      145.68      187.10     50.31 o 
   7   1  12      690.09      717.08     80.22 o 
 -12   2  12      539.93      567.97     61.37 o 
 -11   2  12      513.61      480.59     45.81 o 
 -10   2  12     1382.78     1452.14     76.75 o 
  -9   2  12      171.35      136.74     30.97 o 
  -8   2  12     1509.19     1598.46     72.96 o 
  -7   2  12       81.67       53.11     24.78 o 
  -6   2  12        0.07       -7.65     18.74 o 
  -5   2  12     3605.56     3592.28     92.71 o 
  -4   2  12     3942.75     3917.69     92.27 o 
  -3   2  12       92.23      103.94     24.53 o 
  -2   2  12     2593.96     2399.43     70.37 o 
  -1   2  12      290.15      301.87     31.26 o 
   0   2  12      127.98       89.92     22.86 o 
   1   2  12     1525.40     1532.13     61.59 o 
   2   2  12     2516.91     2545.79     72.50 o 
   3   2  12      137.56      166.26     28.86 o 
   4   2  12      586.66      561.96     48.01 o 
   5   2  12      749.77      605.24     66.05 o 
   6   2  12      352.43      293.18     89.16 o 
   7   2  12      173.73       48.67     78.58 o 
 -12   3  12      976.07      955.61     60.09 o 
 -11   3  12      160.40      178.09     35.87 o 
 -10   3  12     1490.02     1476.51     88.22 o 
  -9   3  12     1801.49     1775.44     79.65 o 
  -8   3  12      616.71      640.74     49.89 o 
  -7   3  12     1192.70     1106.73     53.47 o 
  -6   3  12     5370.63     5184.63    293.33 o 
  -5   3  12     1433.25     1505.55     69.91 o 
  -4   3  12      396.86      366.07     36.01 o 
  -3   3  12     3630.25     3714.80     88.22 o 
  -2   3  12       59.36       29.51     21.32 o 
  -1   3  12      318.20      319.23     31.39 o 
   0   3  12     3175.78     3191.53     92.37 o 
   1   3  12      794.32      860.29     43.81 o 
   2   3  12        8.93        6.87     20.55 o 
   3   3  12     1827.74     1910.56     72.38 o 
   4   3  12     1075.63     1126.85    126.91 o 
   5   3  12        0.21       14.49     34.50 o 
   6   3  12      980.49     1155.86     88.34 o 
   7   3  12      499.78      499.52     70.24 o 
 -12   4  12      199.80      168.41     55.16 o 
 -11   4  12     1806.11     1942.18     83.06 o 
 -10   4  12      449.92      405.86     42.03 o 
  -9   4  12      327.26      382.58     40.59 o 
  -8   4  12      821.73      847.10     57.29 o 
  -7   4  12     3548.58     3286.68     88.69 o 
  -6   4  12      315.34      357.71     35.78 o 
  -5   4  12     4790.28     4766.82    105.57 o 
  -4   4  12      318.45      393.61     59.12 o 
  -3   4  12        0.29       -3.31     14.48 o 
  -2   4  12      761.44      742.72     59.39 o 
  -1   4  12      969.38     1001.97     47.78 o 
   0   4  12       75.17       38.17     21.49 o 
   1   4  12     1505.20     1479.49     79.02 o 
   2   4  12      804.48      795.70     42.97 o 
   3   4  12      360.71      312.92     39.12 o 
   4   4  12      193.53      225.84     37.26 o 
   5   4  12     1787.80     1924.67     80.82 o 
   6   4  12       54.44       84.46     46.10 o 
   7   4  12      171.26      125.07     51.48 o 
 -12   5  12     2415.34     2690.81    109.07 o 
 -11   5  12       73.86       96.47     33.40 o 
 -10   5  12     1250.92     1274.70     63.24 o 
  -9   5  12       82.45       53.57     27.80 o 
  -8   5  12      682.62      689.14     46.55 o 
  -7   5  12      392.29      377.60     60.75 o 
  -6   5  12     6797.27     6623.28    184.80 o 
  -5   5  12      334.95      296.84     32.84 o 
  -4   5  12     1062.67      940.88     46.78 o 
  -3   5  12      349.30      256.50     51.50 o 
  -2   5  12      745.96      762.65     42.18 o 
  -1   5  12       10.85       11.03     19.15 o 
   0   5  12     2617.02     2733.70     75.61 o 
   1   5  12        1.34       -5.61     21.00 o 
   2   5  12      234.25      208.12     28.55 o 
   3   5  12      273.79      313.66     39.31 o 
   4   5  12     1280.39     1421.56     69.29 o 
   5   5  12        6.77       12.02     30.93 o 
   6   5  12     1431.00     1495.06     96.84 o 
 -12   6  12        2.27       85.90     49.93 o 
 -11   6  12     2861.81     2894.55    153.92 o 
 -10   6  12        0.14       -3.03     24.40 o 
  -9   6  12      250.37      261.58     41.31 o 
  -8   6  12        5.37       16.02     23.37 o 
  -7   6  12     2385.33     2337.09    128.91 o 
  -6   6  12      123.01      156.14     33.05 o 
  -5   6  12     2862.30     3006.04     81.79 o 
  -4   6  12       64.97       64.41     22.03 o 
  -3   6  12        4.12        6.41     19.17 o 
  -2   6  12        9.63      -18.08     19.09 o 
  -1   6  12     3046.53     3098.24     81.51 o 
   0   6  12       18.29       -6.80     31.47 o 
   1   6  12     2717.82     2571.54     83.31 o 
   2   6  12       37.18        9.42     20.76 o 
   3   6  12      727.32      699.30     62.75 o 
   4   6  12       31.15       18.16     45.70 o 
   5   6  12     1822.31     1915.63    120.76 o 
   6   6  12        2.76       -2.81     41.35 o 
 -11   7  12       40.17       67.43     39.08 o 
 -10   7  12     1124.49     1133.26     78.24 o 
  -9   7  12      306.92      234.62     42.69 o 
  -8   7  12       67.88       26.10     34.02 o 
  -7   7  12       15.85        2.78     22.29 o 
  -6   7  12     2612.82     2656.87     79.18 o 
  -5   7  12       42.14       70.78     46.29 o 
  -4   7  12     1127.81     1199.89     61.10 o 
  -3   7  12      996.46      953.82     54.18 o 
  -2   7  12     1476.18     1411.65     56.50 o 
  -1   7  12       46.54       44.89     23.14 o 
   0   7  12     2205.69     2386.04     83.50 o 
   1   7  12      190.81      229.27     42.85 o 
   2   7  12      568.37      485.61     44.77 o 
   3   7  12      232.75      127.39     33.09 o 
   4   7  12      669.36      683.11     54.80 o 
   5   7  12       40.17       39.97     33.45 o 
   6   7  12     1113.23     1037.09     84.28 o 
 -11   8  12     1547.73     1644.92    109.99 o 
 -10   8  12      448.44      451.90     52.61 o 
  -9   8  12      207.74      234.47     42.74 o 
  -8   8  12     1080.44     1089.17     67.48 o 
  -7   8  12     1305.71     1268.48     83.62 o 
  -6   8  12        0.53      -27.15     24.84 o 
  -5   8  12     2100.91     2094.91     69.97 o 
  -4   8  12      469.08      429.40     36.78 o 
  -3   8  12        9.35      -12.78     22.88 o 
  -2   8  12      706.14      679.01     49.55 o 
  -1   8  12     3320.57     3350.55    100.69 o 
   0   8  12      161.49      108.74     40.48 o 
   1   8  12     1184.87     1145.58     63.50 o 
   2   8  12     1280.49     1311.13     78.88 o 
   3   8  12       53.78       20.06     27.99 o 
   4   8  12       56.23       75.19     33.56 o 
   5   8  12     1089.96     1012.52     65.29 o 
   6   8  12       13.41       -0.60     33.34 o 
 -11   9  12       91.89      132.25     54.36 o 
 -10   9  12      481.74      506.29     63.87 o 
  -9   9  12     1354.75     1340.08     75.83 o 
  -8   9  12       87.74      128.87     37.24 o 
  -7   9  12      713.87      690.71     63.99 o 
  -6   9  12     1070.82     1061.40     64.43 o 
  -5   9  12      164.36      167.71     36.76 o 
  -4   9  12     1181.73     1134.20     63.91 o 
  -3   9  12     2322.24     2224.66     85.19 o 
  -2   9  12      274.53      289.97     32.72 o 
  -1   9  12      160.10      140.39     28.08 o 
   0   9  12     1028.48     1001.84     59.45 o 
   1   9  12      251.82      275.07     37.52 o 
   2   9  12      128.88      104.10     31.95 o 
   3   9  12     1246.07     1310.31     76.56 o 
   4   9  12      255.16      256.24     42.58 o 
   5   9  12       61.40       12.97     45.71 o 
 -10  10  12      826.77      630.92     77.75 o 
  -9  10  12       33.30       43.51     35.19 o 
  -8  10  12     2977.27     2841.55    105.42 o 
  -7  10  12       63.08      -18.99     39.69 o 
  -6  10  12        3.36       -3.52     27.41 o 
  -5  10  12     1299.29     1247.80     68.86 o 
  -4  10  12     1166.25     1167.47     66.10 o 
  -3  10  12      152.55      125.99     63.96 o 
  -2  10  12     1767.21     1893.51    324.76 o 
  -1  10  12      862.11      962.04     59.20 o 
   0  10  12        6.73       -1.58     24.28 o 
   1  10  12       20.13       44.38     36.99 o 
   2  10  12     1492.35     1772.86     97.57 o 
   3  10  12       58.86      106.77     71.01 o 
   4  10  12      374.55      360.86     47.44 o 
   5  10  12      262.95      239.81     45.09 o 
 -10  11  12       78.11       49.84     47.26 o 
  -9  11  12     1717.13     1914.09     89.67 o 
  -8  11  12       25.94       10.28     28.30 o 
  -7  11  12      822.38      730.44     60.67 o 
  -6  11  12       11.05       -0.89     28.75 o 
  -5  11  12      542.78      619.45     54.85 o 
  -4  11  12      336.31      350.55     44.91 o 
  -3  11  12     2445.36     2599.57     94.70 o 
  -2  11  12        7.38      -12.74     25.81 o 
  -1  11  12      401.20      365.79     43.20 o 
   0  11  12      137.42      118.24     32.78 o 
   1  11  12      962.38     1114.35     81.27 o 
   2  11  12       55.91       16.26     40.01 o 
   3  11  12     1299.92     1275.13     89.62 o 
   4  11  12       83.10       90.06     45.46 o 
  -9  12  12        0.52       26.08     33.55 o 
  -8  12  12     1698.59     1721.13     87.10 o 
  -7  12  12      244.23      187.87     41.27 o 
  -6  12  12        0.05      -43.28     28.85 o 
  -5  12  12        9.37       21.76     32.07 o 
  -4  12  12     2925.07     2884.66    101.54 o 
  -3  12  12        7.42       35.26     35.07 o 
  -2  12  12     1336.45     1317.03     69.41 o 
  -1  12  12       69.06       73.00     30.40 o 
   0  12  12      129.27      105.66     42.90 o 
   1  12  12      100.38       79.59     41.15 o 
   2  12  12     1306.92     1393.95     93.45 o 
   3  12  12       48.70       81.54     46.59 o 
   4  12  12      521.78      532.08    138.83 o 
  -8  13  12        0.86       22.94     36.15 o 
  -7  13  12      271.20      183.89     43.44 o 
  -6  13  12      292.36      230.88     43.85 o 
  -5  13  12      516.29      404.55     49.41 o 
  -4  13  12       42.84       20.11     32.26 o 
  -3  13  12     2255.05     2328.00     93.12 o 
  -2  13  12       47.03       60.11     33.01 o 
  -1  13  12      353.31      353.41     80.33 o 
   0  13  12      453.62      325.72     56.60 o 
   1  13  12      700.94      582.74     68.55 o 
   2  13  12       27.36       53.49     61.38 o 
   3  13  12     1240.13     1330.30     95.05 o 
  -7  14  12      267.80      183.55     46.45 o 
  -6  14  12        4.67      -47.61     31.74 o 
  -5  14  12      521.83      577.59     93.12 o 
  -4  14  12     1495.00     1615.11     81.36 o 
  -3  14  12       20.55       54.27     35.26 o 
  -2  14  12      801.92      893.52     63.15 o 
  -1  14  12      627.15      438.54     71.60 o 
   0  14  12       17.60       19.81     39.73 o 
   1  14  12      203.26      128.61     51.66 o 
   2  14  12      653.10      698.38    128.01 o 
  -6  15  12      890.10     1069.89     73.13 o 
  -5  15  12       50.81       77.20     39.09 o 
  -4  15  12       71.56      100.35     39.41 o 
  -3  15  12     1222.39     1196.97     74.27 o 
  -2  15  12      326.42      305.86     46.70 o 
  -1  15  12       77.77       85.81     48.10 o 
   0  15  12     1016.50     1158.36     89.61 o 
  -3  16  12        1.58       18.16     35.41 o 
  -2  16  12      236.35      287.97     47.81 o 
 -11   0  13     2002.22     2234.46    189.34 o 
  -9   0  13     2429.95     2487.67    117.74 o 
  -7   0  13        9.54       20.01     33.08 o 
  -5   0  13     7223.68     7121.03    195.85 o 
  -3   0  13     1049.97      919.43    188.41 o 
  -1   0  13      435.03      501.52     91.17 o 
   1   0  13     4560.41     4385.90    165.57 o 
   3   0  13      289.98      287.18     46.98 o 
   5   0  13     1317.16     1216.89    126.27 o 
 -12   1  13      283.27      208.77     50.73 o 
 -11   1  13       38.40       37.88     43.34 o 
 -10   1  13     3270.07     3439.92    167.43 o 
  -9   1  13       79.09       56.31     28.26 o 
  -8   1  13      127.44      117.10     31.18 o 
  -7   1  13       50.96       16.24     23.66 o 
  -6   1  13      573.05      487.75     47.00 o 
  -5   1  13       46.73       55.88     26.26 o 
  -4   1  13     5958.76     5885.38    136.07 o 
  -3   1  13       64.31       37.46     32.20 o 
  -2   1  13       13.33       15.36     20.31 o 
  -1   1  13      206.19      198.90     30.16 o 
   0   1  13     2822.50     2966.47    112.89 o 
   1   1  13       65.57       93.23     38.54 o 
   2   1  13     1594.50     1559.23     59.68 o 
   3   1  13      115.44       86.61     25.44 o 
   4   1  13       65.69       94.51     40.21 o 
   5   1  13       51.58       41.80     38.22 o 
   6   1  13     1621.54     1831.87    186.78 o 
 -11   2  13     1620.29     1620.14     73.89 o 
 -10   2  13       11.61       77.01     35.31 o 
  -9   2  13     1237.71     1261.75     61.85 o 
  -8   2  13     1289.22     1253.85     58.98 o 
  -7   2  13       45.79       38.45     23.99 o 
  -6   2  13      339.80      316.07     41.30 o 
  -5   2  13     6337.53     6450.29    174.94 o 
  -4   2  13      577.11      634.78     81.66 o 
  -3   2  13     1045.82     1015.71     49.82 o 
  -2   2  13      863.10      763.86     44.43 o 
  -1   2  13      680.31      711.86     44.03 o 
   0   2  13      397.56      414.74     42.72 o 
   1   2  13     4022.06     4103.16     96.81 o 
   2   2  13      629.44      646.29     42.40 o 
   3   2  13       57.60       78.88     29.53 o 
   4   2  13      580.67      563.65     88.81 o 
   5   2  13      843.11      890.74     79.18 o 
   6   2  13        0.36       61.60     44.34 o 
 -11   3  13      153.09      154.30     38.18 o 
 -10   3  13     1269.40     1306.49     65.30 o 
  -9   3  13      483.52      531.45     45.08 o 
  -8   3  13      154.61      132.29     30.95 o 
  -7   3  13     1040.66      984.80     52.54 o 
  -6   3  13     1146.93     1191.99     93.98 o 
  -5   3  13      158.38      169.25     29.98 o 
  -4   3  13     2020.73     1999.44     68.44 o 
  -3   3  13     1287.87     1142.13     53.00 o 
  -2   3  13       10.06        2.18     20.96 o 
  -1   3  13     3177.07     3125.53    102.29 o 
   0   3  13     1673.18     1625.73    151.37 o 
   1   3  13       76.93       56.42     28.20 o 
   2   3  13      775.75      754.65     44.63 o 
   3   3  13      961.28      992.32     81.88 o 
   4   3  13       62.34       57.10     30.18 o 
   5   3  13      452.54      409.67     86.05 o 
   6   3  13      752.96      685.32    263.71 o 
 -11   4  13      704.46      726.20     56.03 o 
 -10   4  13      183.03      206.81     37.23 o 
  -9   4  13      282.67      259.62     43.66 o 
  -8   4  13     2429.27     2491.83     81.32 o 
  -7   4  13       12.28       -4.54     19.33 o 
  -6   4  13     1097.66     1144.16     55.15 o 
  -5   4  13     1006.15      985.33     51.77 o 
  -4   4  13      972.42      963.32     50.20 o 
  -3   4  13      840.72      757.19     51.59 o 
  -2   4  13     4945.54     4884.18    122.93 o 
  -1   4  13       25.08       40.03     24.82 o 
   0   4  13     1288.81     1366.83     66.61 o 
   1   4  13      613.16      551.26     44.32 o 
   2   4  13     1205.28     1278.03     63.75 o 
   3   4  13       32.24      -18.39     24.74 o 
   4   4  13     1435.59     1361.79     70.66 o 
   5   4  13      285.04      313.09     59.89 o 
 -11   5  13      349.86      314.83     43.17 o 
 -10   5  13       98.48       54.49     30.39 o 
  -9   5  13      875.41      936.75     93.69 o 
  -8   5  13       18.00      117.72     34.83 o 
  -7   5  13     3462.98     3226.55     91.00 o 
  -6   5  13      632.45      617.79     50.19 o 
  -5   5  13        9.72       -4.53     22.88 o 
  -4   5  13       31.08      -15.06     18.19 o 
  -3   5  13     3702.95     3886.74     95.42 o 
  -2   5  13      222.64      250.51     32.73 o 
  -1   5  13     5481.26     5575.76    117.78 o 
   0   5  13        8.53       -2.64     40.37 o 
   1   5  13       80.31       71.84     24.74 o 
   2   5  13        0.57       36.82     27.71 o 
   3   5  13     2785.75     2885.48     98.51 o 
   4   5  13        9.95       89.11     34.96 o 
   5   5  13      605.35      644.33     71.35 o 
 -11   6  13        8.43       -7.25     33.55 o 
 -10   6  13      144.43       99.68     46.37 o 
  -9   6  13        7.02       25.93     25.26 o 
  -8   6  13     2588.48     2622.67     96.60 o 
  -7   6  13       48.24       87.92     33.88 o 
  -6   6  13      842.12      803.71     55.40 o 
  -5   6  13        3.14      -24.03     21.45 o 
  -4   6  13      404.16      385.26     36.66 o 
  -3   6  13       21.35      -21.09     22.14 o 
  -2   6  13     6455.57     6315.50    126.98 o 
  -1   6  13       84.26      113.97     27.70 o 
   0   6  13      197.12      194.41     35.93 o 
   1   6  13      144.22      141.60     28.44 o 
   2   6  13     1060.45     1007.64     72.98 o 
   3   6  13       21.53       31.10     29.05 o 
   4   6  13     2038.81     2140.81     92.70 o 
   5   6  13       26.56       -3.10     31.63 o 
 -10   7  13      296.72      327.44     50.18 o 
  -9   7  13      491.27      463.71     57.23 o 
  -8   7  13       10.37       43.15     32.28 o 
  -7   7  13     3585.51     3621.29    205.95 o 
  -6   7  13       17.37      -21.11     22.05 o 
  -5   7  13       20.22        3.54     26.60 o 
  -4   7  13      747.51      697.62     80.46 o 
  -3   7  13     2544.61     2448.84     75.82 o 
  -2   7  13       30.75       40.22     24.29 o 
  -1   7  13     2088.21     2085.70     69.89 o 
   0   7  13       58.99       74.85     29.01 o 
   1   7  13      334.04      373.61     36.62 o 
   2   7  13      665.37      623.15    135.64 o 
   3   7  13     2227.49     2279.90     98.68 o 
   4   7  13       61.24       76.39     35.09 o 
   5   7  13      318.48      342.58     57.42 o 
 -10   8  13       19.76      -14.68     33.83 o 
  -9   8  13      283.55      320.31     49.39 o 
  -8   8  13     1603.13     1588.25     79.83 o 
  -7   8  13      115.88       74.17     34.95 o 
  -6   8  13      671.96      725.20     78.48 o 
  -5   8  13      713.42      645.12     54.07 o 
  -4   8  13      533.19      607.47     43.63 o 
  -3   8  13      844.11      799.52     65.01 o 
  -2   8  13     2541.56     2802.15     95.43 o 
  -1   8  13      579.26      542.07     48.43 o 
   0   8  13       11.51      -37.55     25.03 o 
   1   8  13      481.35      426.72     83.78 o 
   2   8  13      444.38      455.09     66.45 o 
   3   8  13       66.33       55.45     33.25 o 
   4   8  13      838.79      943.69     65.67 o 
 -10   9  13      953.33     1053.67     78.15 o 
  -9   9  13      156.27      212.17     44.06 o 
  -8   9  13      134.98      128.29     50.41 o 
  -7   9  13     1527.72     1418.38     77.87 o 
  -6   9  13     1482.02     1645.06     85.28 o 
  -5   9  13       28.21       14.01     43.02 o 
  -4   9  13     2123.02     2147.59     88.62 o 
  -3   9  13     1492.99     1328.83    158.63 o 
  -2   9  13       50.40       24.37     28.68 o 
  -1   9  13      731.60      702.41     54.94 o 
   0   9  13      505.88      447.08     39.79 o 
   1   9  13      171.25      130.29     36.53 o 
   2   9  13      678.24      533.37     50.01 o 
   3   9  13      579.25      541.68     81.81 o 
   4   9  13      276.94      238.48     43.52 o 
  -9  10  13      678.77      693.45     63.39 o 
  -8  10  13      557.45      519.36     69.02 o 
  -7  10  13      457.15      476.81     53.00 o 
  -6  10  13      244.50      262.19     43.72 o 
  -5  10  13     3111.59     3136.79    133.82 o 
  -4  10  13      636.37      648.03     60.20 o 
  -3  10  13      816.44      748.41     64.51 o 
  -2  10  13      467.31      430.54     47.35 o 
  -1  10  13      948.42      964.34     61.76 o 
   0  10  13      184.33      169.27     37.04 o 
   1  10  13     1651.21     1845.39    141.39 o 
   2  10  13      115.14       99.82     47.11 o 
   3  10  13       28.53      -14.24     36.54 o 
  -8  11  13       32.03        2.66     34.47 o 
  -7  11  13       54.12       34.76     33.94 o 
  -6  11  13     2228.06     2257.76     95.65 o 
  -5  11  13       13.81       49.81     32.31 o 
  -4  11  13     2464.90     2526.79     98.28 o 
  -3  11  13      207.47      182.57     39.39 o 
  -2  11  13       36.56       23.62     27.38 o 
  -1  11  13      121.84       92.36     34.71 o 
   0  11  13     1315.60     1465.85    139.05 o 
   1  11  13       11.59       41.09     41.78 o 
   2  11  13      994.13     1047.43    111.49 o 
   3  11  13       35.36       -4.81     41.94 o 
  -8  12  13       14.46       31.21     35.92 o 
  -7  12  13      379.85      354.61     51.65 o 
  -6  12  13       18.41        0.65     31.93 o 
  -5  12  13     2135.77     2209.82     94.57 o 
  -4  12  13       25.73       51.70     33.81 o 
  -3  12  13      661.05      699.52     57.87 o 
  -2  12  13       91.97       51.66     30.00 o 
  -1  12  13      396.85      364.71     47.90 o 
   0  12  13        5.69        4.14     39.26 o 
   1  12  13     1728.44     1653.34    130.76 o 
   2  12  13        0.09      -31.22     41.43 o 
  -7  13  13      247.74      206.45     47.67 o 
  -6  13  13      792.66      794.67     74.58 o 
  -5  13  13       29.01       47.31     48.14 o 
  -4  13  13     1609.06     1682.96     84.04 o 
  -3  13  13      360.55      306.19     49.30 o 
  -2  13  13        2.73      -44.35     30.17 o 
  -1  13  13      165.91      273.39     55.53 o 
   0  13  13     1083.64      992.25     83.48 o 
   1  13  13        1.03      -58.63     39.08 o 
  -5  14  13      504.59      505.76     57.67 o 
  -4  14  13       80.21       68.45     39.74 o 
  -3  14  13      516.83      528.44     56.89 o 
  -2  14  13      803.16      847.65    110.76 o 
  -1  14  13      242.46      214.40     51.40 o 
 -10   0  14      565.43      566.12     95.53 o 
  -8   0  14     1805.74     1709.38     98.85 o 
  -6   0  14     1931.67     2106.59    150.48 o 
  -4   0  14        6.82      -29.48     29.58 o 
  -2   0  14     3939.52     4079.94    142.86 o 
   0   0  14     1487.93     1567.69     89.27 o 
   2   0  14       28.43       25.40     71.04 o 
   4   0  14     1957.77     2150.00    159.01 o 
 -11   1  14     1124.93     1121.88     95.29 o 
 -10   1  14      274.04      285.15     41.05 o 
  -9   1  14      121.83      150.29     34.09 o 
  -8   1  14       89.92      128.64     32.77 o 
  -7   1  14     2491.30     2357.36    128.63 o 
  -6   1  14      314.33      338.83     52.27 o 
  -5   1  14     1084.77     1059.99     54.60 o 
  -4   1  14      332.05      365.11     37.17 o 
  -3   1  14     1125.65     1161.46     55.48 o 
  -2   1  14      132.67       85.26     28.38 o 
  -1   1  14     3722.60     3722.92     96.64 o 
   0   1  14       33.44       26.97     25.07 o 
   1   1  14      167.20      155.24     33.58 o 
   2   1  14       28.37       13.54     23.15 o 
   3   1  14      854.64      897.21    107.77 o 
   4   1  14       36.30        3.91     44.44 o 
 -11   2  14      162.00      139.39     38.34 o 
 -10   2  14      602.59      650.16     52.70 o 
  -9   2  14      554.93      534.61     47.36 o 
  -8   2  14     1400.78     1301.28     62.88 o 
  -7   2  14        0.68        3.95     23.67 o 
  -6   2  14     1103.48     1149.66    119.63 o 
  -5   2  14     1313.67     1288.55     59.29 o 
  -4   2  14       24.68        4.52     22.68 o 
  -3   2  14      268.60      205.48     32.20 o 
  -2   2  14     2700.86     2719.21     81.50 o 
  -1   2  14       96.91       93.62     39.59 o 
   0   2  14      856.39      830.14     56.05 o 
   1   2  14      296.72      291.93     39.59 o 
   2   2  14       36.42       11.28     23.69 o 
   3   2  14      333.42      253.69     41.29 o 
   4   2  14     1188.42     1081.17     85.68 o 
 -10   3  14     1021.49     1080.15     72.67 o 
  -9   3  14        0.98        5.94     26.95 o 
  -8   3  14      579.05      595.78     47.80 o 
  -7   3  14     1439.67     1480.98     75.63 o 
  -6   3  14      572.04      559.66     44.53 o 
  -5   3  14      786.95      700.80     54.87 o 
  -4   3  14     1157.31     1072.13     54.28 o 
  -3   3  14      729.34      674.71     45.51 o 
  -2   3  14      523.73      608.95     43.82 o 
  -1   3  14     1714.46     1690.26     66.43 o 
   0   3  14      383.09      383.26     38.40 o 
   1   3  14      256.36      239.40     58.11 o 
   2   3  14      968.11      947.39     52.05 o 
   3   3  14      543.46      499.29     51.01 o 
   4   3  14      164.58      201.05     51.96 o 
 -10   4  14      283.61      266.46     41.53 o 
  -9   4  14     1660.06     1607.93     81.24 o 
  -8   4  14      261.45      235.84     37.76 o 
  -7   4  14      138.33      114.92     31.07 o 
  -6   4  14      199.36      255.43     35.86 o 
  -5   4  14      844.66      713.36     80.96 o 
  -4   4  14        0.66      -22.55     22.18 o 
  -3   4  14     1512.51     1430.20     60.94 o 
  -2   4  14     1162.89     1123.30    100.48 o 
  -1   4  14        0.63      -13.62     25.52 o 
   0   4  14      431.38      462.68     49.96 o 
   1   4  14     1350.51     1422.91    116.24 o 
   2   4  14      113.30       99.20     36.49 o 
   3   4  14     1192.85     1173.62     82.32 o 
   4   4  14      210.40      154.84     39.45 o 
 -10   5  14     1147.48     1197.65     99.33 o 
  -9   5  14       80.82       81.36     32.76 o 
  -8   5  14     1727.16     1685.64     81.15 o 
  -7   5  14      146.42      133.06     32.06 o 
  -6   5  14      471.92      448.42     42.55 o 
  -5   5  14       88.18       66.03     26.01 o 
  -4   5  14     2938.01     2992.85     99.76 o 
  -3   5  14      285.22      245.10     34.16 o 
  -2   5  14      479.38      522.48     42.01 o 
  -1   5  14      406.20      383.44     37.56 o 
   0   5  14      893.16      832.13     49.44 o 
   1   5  14      226.73      219.06     34.22 o 
   2   5  14     1656.87     1744.96     97.93 o 
   3   5  14      191.62      116.31     37.51 o 
   4   5  14      286.82      247.06     43.58 o 
 -10   6  14        2.11      -19.39     33.62 o 
  -9   6  14     2228.16     2518.58    221.38 o 
  -8   6  14        0.24      -11.14     24.52 o 
  -7   6  14      463.31      320.30     44.66 o 
  -6   6  14      134.50       99.14     37.73 o 
  -5   6  14     1936.63     1749.34     78.31 o 
  -4   6  14       68.49       62.72     26.67 o 
  -3   6  14     3360.73     3439.41     93.45 o 
  -2   6  14       37.51       34.56     25.62 o 
  -1   6  14        5.24       23.93     23.82 o 
   0   6  14       79.79       53.37     25.73 o 
   1   6  14     1950.68     2154.41     74.52 o 
   2   6  14       35.09        5.71     31.89 o 
   3   6  14      944.44      898.65     62.80 o 
  -9   7  14        2.86        7.99     32.08 o 
  -8   7  14     1396.29     1432.91     80.32 o 
  -7   7  14      337.29      283.10     47.79 o 
  -6   7  14      144.72      125.36     36.97 o 
  -5   7  14       50.20       19.11     36.36 o 
  -4   7  14     3420.87     3570.33    110.20 o 
  -3   7  14       26.01       -5.08     24.38 o 
  -2   7  14      757.63      744.58     47.39 o 
  -1   7  14      345.84      348.35     37.20 o 
   0   7  14      493.44      515.13     42.84 o 
   1   7  14       48.96       52.85     43.38 o 
   2   7  14     1360.01     1334.96     73.60 o 
   3   7  14        1.54      -23.31     35.49 o 
  -9   8  14     1332.10     1247.44     78.74 o 
  -8   8  14      135.82       38.05     42.91 o 
  -7   8  14      215.52      217.70     43.87 o 
  -6   8  14      823.29      760.52     65.95 o 
  -5   8  14      639.18      658.55     58.44 o 
  -4   8  14        0.23       15.85     29.84 o 
  -3   8  14     2522.79     2705.79    122.56 o 
  -2   8  14      864.64      797.83     58.05 o 
  -1   8  14        0.66       25.99     30.28 o 
   0   8  14      428.23      454.49     49.78 o 
   1   8  14     1392.40     1275.46     91.06 o 
   2   8  14       26.53       16.03     30.82 o 
   3   8  14      584.47      476.30     90.37 o 
  -8   9  14      454.96      430.63     55.01 o 
  -7   9  14      970.95      995.72     70.50 o 
  -6   9  14       14.05      -37.66     29.02 o 
  -5   9  14      196.79      206.87     41.76 o 
  -4   9  14      885.97      836.06     62.53 o 
  -3   9  14      457.36      357.16     46.94 o 
  -2   9  14      304.42      337.90     45.99 o 
  -1   9  14     1994.73     1816.65     83.90 o 
   0   9  14      140.04      140.96     49.22 o 
   1   9  14      140.21      151.46     58.49 o 
   2   9  14      782.82      758.41     77.29 o 
  -8  10  14      556.97      523.90     59.34 o 
  -7  10  14       39.67       76.29     38.26 o 
  -6  10  14     1003.21     1075.76     71.77 o 
  -5  10  14       40.56       38.99     33.64 o 
  -4  10  14        2.24       -2.80     31.35 o 
  -3  10  14      371.81      418.55     62.95 o 
  -2  10  14     1688.07     1863.87     85.49 o 
  -1  10  14       17.95        7.32     32.87 o 
   0  10  14     1197.42     1270.93    126.80 o 
   1  10  14      183.24      160.68     51.40 o 
  -7  11  14      979.28     1061.03     90.72 o 
  -6  11  14        0.16       11.27     33.81 o 
  -5  11  14      483.34      444.42     54.57 o 
  -4  11  14       62.54       40.74     34.89 o 
  -3  11  14      243.65      223.89     44.89 o 
  -2  11  14       83.16        9.57     32.14 o 
  -1  11  14     2163.81     2267.43     95.47 o 
   0  11  14        0.14       -1.22     66.61 o 
   1  11  14      375.02      460.81     66.12 o 
  -5  12  14       14.42      -20.71     33.19 o 
  -4  12  14        4.64       12.19     32.59 o 
  -3  12  14        0.18      -37.65     30.77 o 
  -2  12  14     1044.53     1020.36     69.17 o 
  -1  12  14       97.93       94.86     47.52 o 
  -9   0  15     2458.92     2567.45    266.44 o 
  -7   0  15     2254.17     2352.41    117.49 o 
  -5   0  15      105.85       16.45     37.03 o 
  -3   0  15     4531.85     4369.05    153.70 o 
  -1   0  15     1488.84     1528.34     91.85 o 
   1   0  15      392.92      331.51     55.71 o 
   3   0  15     2330.85     2499.54    178.16 o 
  -9   1  15       28.51       72.83     33.08 o 
  -8   1  15     2780.34     3108.80     96.48 o 
  -7   1  15        0.81      -30.05     22.33 o 
  -6   1  15      798.35      757.24     51.17 o 
  -5   1  15      219.43      227.09     37.34 o 
  -4   1  15     2101.08     2084.68     75.18 o 
  -3   1  15       17.83       61.27     29.31 o 
  -2   1  15     2976.62     3015.02     90.28 o 
  -1   1  15      327.39      274.51     52.88 o 
   0   1  15      121.42       92.54     30.07 o 
   1   1  15      360.70      348.39     42.63 o 
   2   1  15     1236.65     1253.91     63.00 o 
   3   1  15        0.87        9.25     39.55 o 
  -9   2  15     1571.31     1593.15     73.43 o 
  -8   2  15       15.32       58.61     34.62 o 
  -7   2  15     1827.23     1521.40     93.15 o 
  -6   2  15      890.64      938.82     65.03 o 
  -5   2  15      111.26       14.13     26.78 o 
  -4   2  15       88.52       82.12     30.42 o 
  -3   2  15     2543.77     2616.25     84.24 o 
  -2   2  15       27.75      -15.80     25.02 o 
  -1   2  15     1194.91     1054.24     94.88 o 
   0   2  15     2483.82     2399.77    111.47 o 
   1   2  15       64.90       43.74     34.07 o 
   2   2  15      116.45      157.15     47.63 o 
   3   2  15     1405.48     1526.82     93.98 o 
  -9   3  15      312.13      257.54     42.01 o 
  -8   3  15     1505.66     1571.15     70.75 o 
  -7   3  15      428.06      399.77     43.62 o 
  -6   3  15       24.79        8.44     25.55 o 
  -5   3  15     1287.84     1243.57     61.29 o 
  -4   3  15      629.25      663.64     55.70 o 
  -3   3  15      107.55       99.04     29.80 o 
  -2   3  15     1199.16     1137.66     57.97 o 
  -1   3  15     1847.92     1901.79     72.79 o 
   0   3  15      113.84       67.64     36.92 o 
   1   3  15     1259.26     1279.99     71.21 o 
   2   3  15      603.83      627.06     66.82 o 
  -9   4  15      242.67      271.76     49.26 o 
  -8   4  15       12.53       10.33     27.97 o 
  -7   4  15      573.46      563.30     47.66 o 
  -6   4  15     2957.48     3145.27     95.28 o 
  -5   4  15       20.17      -22.53     23.55 o 
  -4   4  15      374.23      384.59     40.56 o 
  -3   4  15     1089.19     1002.29     55.73 o 
  -2   4  15       96.16       64.86     27.84 o 
  -1   4  15      305.08      298.19     44.71 o 
   0   4  15     3465.96     3203.94    214.24 o 
   1   4  15       14.22       35.39     34.11 o 
   2   4  15      149.60      152.88     55.36 o 
  -9   5  15      370.90      361.35     61.63 o 
  -8   5  15       81.36       56.82     36.84 o 
  -7   5  15     1005.97      934.04     68.33 o 
  -6   5  15        0.21       55.94     31.35 o 
  -5   5  15     1791.40     1804.01     81.83 o 
  -4   5  15        0.68       22.54     22.40 o 
  -3   5  15      267.56      191.01     32.98 o 
  -2   5  15      104.22       55.62     29.15 o 
  -1   5  15     1844.41     1862.12     73.11 o 
   0   5  15        5.74       19.34     29.59 o 
   1   5  15     2126.50     2299.76    117.68 o 
   2   5  15      310.51      220.09     44.69 o 
  -8   6  15        8.91        2.98     33.80 o 
  -7   6  15        1.33      -16.63     26.79 o 
  -6   6  15     2418.76     2307.02    294.20 o 
  -5   6  15      295.61      204.68     36.36 o 
  -4   6  15     1189.63     1218.77     60.29 o 
  -3   6  15        0.36      -34.16     22.77 o 
  -2   6  15      327.72      295.08     50.95 o 
  -1   6  15        2.39        0.87     27.00 o 
   0   6  15     2704.96     2793.17     88.36 o 
   1   6  15       11.91        5.13     41.20 o 
   2   6  15      497.50      392.76     67.33 o 
  -8   7  15      318.60      315.74     63.39 o 
  -7   7  15      671.76      747.53    135.78 o 
  -6   7  15        1.82       15.19     42.57 o 
  -5   7  15     2348.03     2555.04    125.19 o 
  -4   7  15      489.46      428.16     42.88 o 
  -3   7  15      142.39       96.11     32.15 o 
  -2   7  15      244.32      230.21     37.24 o 
  -1   7  15     1536.28     1552.36     68.25 o 
   0   7  15        4.95       15.73     29.82 o 
   1   7  15     2225.56     2395.64    120.97 o 
  -7   8  15      384.75      377.92     53.10 o 
  -6   8  15     1739.33     1940.32     92.68 o 
  -5   8  15      115.00      164.60     43.07 o 
  -4   8  15     1107.91     1197.75    134.11 o 
  -3   8  15      976.32      874.52    106.91 o 
  -2   8  15      462.26      413.90     64.63 o 
  -1   8  15      197.28      199.72     42.59 o 
   0   8  15     1468.75     1500.76    107.41 o 
  -6   9  15       96.93      124.40     43.13 o 
  -5   9  15     1414.35     1386.06    116.73 o 
  -4   9  15      613.80      549.51     58.16 o 
  -3   9  15        4.67      -21.34     31.74 o 
  -2   9  15      950.39     1005.14     85.22 o 
  -1   9  15      704.55      648.66     60.16 o 
   0   9  15       84.65       50.11     43.34 o 
  -5  10  15        8.11      -30.81     33.29 o 
  -4  10  15      156.98      166.88     43.96 o 
  -3  10  15     1520.47     1490.51     81.34 o 
  -2  10  15       97.05       84.20     39.22 o 
  -8   0  16      997.21      905.53     84.60 o 
  -6   0  16     1128.49     1149.56     89.77 o 
  -4   0  16     2919.22     2957.62    131.37 o 
  -2   0  16       84.52       36.93     59.78 o 
   0   0  16     1279.91     1255.43     89.84 o 
  -8   1  16      148.65      143.93     37.09 o 
  -7   1  16        0.37       -8.49     32.82 o 
  -6   1  16      201.75      216.28     39.31 o 
  -5   1  16     2569.04     2656.52     89.42 o 
  -4   1  16        5.19        5.90     29.00 o 
  -3   1  16     1514.81     1566.72     69.02 o 
  -2   1  16      116.68       53.27     33.35 o 
  -1   1  16      458.60      418.33     44.06 o 
   0   1  16       38.78       72.98     31.97 o 
   1   1  16     1635.90     1692.90     92.15 o 
  -8   2  16      645.61      595.17     52.81 o 
  -7   2  16      841.39      762.73     55.11 o 
  -6   2  16      644.32      585.84     50.42 o 
  -5   2  16      342.40      322.90     42.38 o 
  -4   2  16     1746.34     1822.03     74.51 o 
  -3   2  16      291.86      200.72     40.23 o 
  -2   2  16       50.03       66.52     29.91 o 
  -1   2  16      432.42      441.79     45.45 o 
   0   2  16     1606.11     1645.91     72.19 o 
  -7   3  16       36.84        8.85     31.02 o 
  -6   3  16     1600.62     1550.68     83.19 o 
  -5   3  16     1005.92      990.65     59.01 o 
  -4   3  16       42.03       77.69     30.98 o 
  -3   3  16      569.67      485.89     45.07 o 
  -2   3  16     1307.29     1265.14     64.57 o 
  -1   3  16      267.49      298.14     68.59 o 
   0   3  16      462.91      512.34     48.14 o 
  -7   4  16     2261.38     2404.23     95.62 o 
  -6   4  16      349.91      363.56     45.72 o 
  -5   4  16      738.42      722.48     53.76 o 
  -4   4  16       57.68       33.59     30.96 o 
  -3   4  16     1112.60     1064.53     59.99 o 
  -2   4  16       64.00       83.18     46.25 o 
  -1   4  16     1746.50     1872.91     87.63 o 
   0   4  16      537.90      574.58     56.34 o 
  -7   5  16        3.36       69.43     35.85 o 
  -6   5  16     1894.64     1959.41     79.21 o 
  -5   5  16       18.10       -7.98     28.56 o 
  -4   5  16       78.94       39.42     29.97 o 
  -3   5  16       61.87       43.04     25.83 o 
  -2   5  16     2238.58     2273.85     83.35 o 
  -1   5  16        1.72       45.19     31.41 o 
  -6   6  16       18.52        8.80     27.79 o 
  -5   6  16      407.12      454.17     52.55 o 
  -4   6  16      272.41      221.61     39.05 o 
  -3   6  16      608.40      553.77     48.30 o 
  -2   6  16       14.43      -37.90     26.50 o 
  -1   6  16     2100.58     2190.53     93.76 o 
  -5   7  16      155.62       72.93     80.02 o 
  -4   7  16       55.95       45.86     47.41 o 
  -3   7  16      134.56      111.55     34.86 o 
  -2   7  16     1493.05     1454.33     69.13 o 
                                                 
